# Supplementary material for: Mechanistic study of the hsa_circ_0074158 binding EIF4A3 impairing sepsis-induced endothelial barrier
Source: Front Immunol. 2025 Sep 22;16:1621095. doi: 10.3389/fimmu.2025.1621095 (PMC12497631; doi:10.3389/fimmu.2025.1621095)
Supplement: Supplementary file 2 [file DataSheet2.zip]

Archive with 4 entries (4 files):
- Fig.2B nucleocytoplasmic separation experiments.pzfx
- __MACOSX/._Fig.2B nucleocytoplasmic separation experiments.pzfx
- Fig.2H RIP assay showed that hsa_circ_0074158 is bound to EIF4A3..xlsx
- __MACOSX/._Fig.2H RIP assay showed that hsa_circ_0074158 is bound to EIF4A3..xlsx
