# Supplementary material for: Mechanistic study of the hsa_circ_0074158 binding EIF4A3 impairing sepsis-induced endothelial barrier
Source: Front Immunol. 2025 Sep 22;16:1621095. doi: 10.3389/fimmu.2025.1621095 (PMC12497631; doi:10.3389/fimmu.2025.1621095)
Supplement: Supplementary file 2 [file DataSheet2.zip › Fig.2H RIP assay showed that hsa_circ_0074158 is bound to EIF4A3..xlsx]

## Sheet: Sheet1
		Input	IgG	IP-EIF4A3antibody
	Homo CTNNA1	27.1172	35.582	28.296		6.3493e-05
		27.1465	35.5499	28.2326
		27.0399	36.7943	28.108
	Δt	0	8.46486	1.17879
		0	8.40334	1.08603
		0	9.75437	1.0681
	ΔΔt	0	8.46486	1.17879
		0	8.40334	1.08603
		0	9.75437	1.0681
	2-ΔΔt	1	0.00283024	0.441722
		1	0.00295353	0.471056
		1	0.00115782	0.476948
	mean	1	0.00231387	0.463242
		Input	IgG	IP-EIF4A3 antibody
	hsa_circ_0074158	28.5545	36.4214	30.4212		0.000257856
		28.2381	36.9051	30.2723
		28.6247	37.6003	30.1203
	Δt	0	7.86689	1.86676
		0	8.66704	2.03419
		0	8.97561	1.49557
	ΔΔt	0	7.86689	1.86676
		0	8.66704	2.03419
		0	8.97561	1.49557
	2-ΔΔt	1	0.00428382	0.274189
		1	0.00246015	0.244145
		1	0.00198642	0.354641
	mean	1	0.00291013	0.290992
