# Supplementary material for: Mechanistic study of the hsa_circ_0074158 binding EIF4A3 impairing sepsis-induced endothelial barrier
Source: Front Immunol. 2025 Sep 22;16:1621095. doi: 10.3389/fimmu.2025.1621095 (PMC12497631; doi:10.3389/fimmu.2025.1621095)
Supplement: Supplementary file 3 [file DataSheet3.zip]

Archive with 103 entries (93 files):
- Fig. 3 GO and KEGG enrichment analysis of proteins identified by mass spectrometry./
- __MACOSX/._Fig. 3 GO and KEGG enrichment analysis of proteins identified by mass spectrometry.
- Fig. 3 GO and KEGG enrichment analysis of proteins identified by mass spectrometry./.DS_Store
- __MACOSX/Fig. 3 GO and KEGG enrichment analysis of proteins identified by mass spectrometry./._.DS_Store
- Fig. 3 GO and KEGG enrichment analysis of proteins identified by mass spectrometry./supplementary/
- Fig. 3 GO and KEGG enrichment analysis of proteins identified by mass spectrometry./1.identification/
- __MACOSX/Fig. 3 GO and KEGG enrichment analysis of proteins identified by mass spectrometry./._1.identification
- Fig. 3 GO and KEGG enrichment analysis of proteins identified by mass spectrometry./2.annotation/
- __MACOSX/Fig. 3 GO and KEGG enrichment analysis of proteins identified by mass spectrometry./._2.annotation
- Fig. 3 GO and KEGG enrichment analysis of proteins identified by mass spectrometry./supplementary/.DS_Store
- __MACOSX/Fig. 3 GO and KEGG enrichment analysis of proteins identified by mass spectrometry./supplementary/._.DS_Store
- Fig. 3 GO and KEGG enrichment analysis of proteins identified by mass spectrometry./supplementary/NC/
- Fig. 3 GO and KEGG enrichment analysis of proteins identified by mass spectrometry./supplementary/Sepsis/
- Fig. 3 GO and KEGG enrichment analysis of proteins identified by mass spectrometry./1.identification/.DS_Store
- __MACOSX/Fig. 3 GO and KEGG enrichment analysis of proteins identified by mass spectrometry./1.identification/._.DS_Store
- Fig. 3 GO and KEGG enrichment analysis of proteins identified by mass spectrometry./1.identification/1.5 ratio.volcano.png
- __MACOSX/Fig. 3 GO and KEGG enrichment analysis of proteins identified by mass spectrometry./1.identification/._1.5 ratio.volcano.png
- Fig. 3 GO and KEGG enrichment analysis of proteins identified by mass spectrometry./1.identification/1.2 protein_peptide.bar.png
- __MACOSX/Fig. 3 GO and KEGG enrichment analysis of proteins identified by mass spectrometry./1.identification/._1.2 protein_peptide.bar.png
- Fig. 3 GO and KEGG enrichment analysis of proteins identified by mass spectrometry./1.identification/1.4-1 proteins_stat.bar.png
- __MACOSX/Fig. 3 GO and KEGG enrichment analysis of proteins identified by mass spectrometry./1.identification/._1.4-1 proteins_stat.bar.png
- Fig. 3 GO and KEGG enrichment analysis of proteins identified by mass spectrometry./1.identification/1.3 missing_cleavage.bar.png
- __MACOSX/Fig. 3 GO and KEGG enrichment analysis of proteins identified by mass spectrometry./1.identification/._1.3 missing_cleavage.bar.png
- Fig. 3 GO and KEGG enrichment analysis of proteins identified by mass spectrometry./1.identification/1.1 peptide_length.bar.png
- __MACOSX/Fig. 3 GO and KEGG enrichment analysis of proteins identified by mass spectrometry./1.identification/._1.1 peptide_length.bar.png
- Fig. 3 GO and KEGG enrichment analysis of proteins identified by mass spectrometry./1.identification/1.4-2 proteins_stat.venn.png
- __MACOSX/Fig. 3 GO and KEGG enrichment analysis of proteins identified by mass spectrometry./1.identification/._1.4-2 proteins_stat.venn.png
- Fig. 3 GO and KEGG enrichment analysis of proteins identified by mass spectrometry./2.annotation/2.4 SL_annotation.bar.png
- __MACOSX/Fig. 3 GO and KEGG enrichment analysis of proteins identified by mass spectrometry./2.annotation/._2.4 SL_annotation.bar.png
- Fig. 3 GO and KEGG enrichment analysis of proteins identified by mass spectrometry./2.annotation/2.2 KEGG_annotation.bar.png
- __MACOSX/Fig. 3 GO and KEGG enrichment analysis of proteins identified by mass spectrometry./2.annotation/._2.2 KEGG_annotation.bar.png
- Fig. 3 GO and KEGG enrichment analysis of proteins identified by mass spectrometry./2.annotation/.DS_Store
- __MACOSX/Fig. 3 GO and KEGG enrichment analysis of proteins identified by mass spectrometry./2.annotation/._.DS_Store
- Fig. 3 GO and KEGG enrichment analysis of proteins identified by mass spectrometry./2.annotation/2.1-3 GOMF_annotation.bar.png
- __MACOSX/Fig. 3 GO and KEGG enrichment analysis of proteins identified by mass spectrometry./2.annotation/._2.1-3 GOMF_annotation.bar.png
- Fig. 3 GO and KEGG enrichment analysis of proteins identified by mass spectrometry./2.annotation/2.3 COG_annotation.bar.png
- __MACOSX/Fig. 3 GO and KEGG enrichment analysis of proteins identified by mass spectrometry./2.annotation/._2.3 COG_annotation.bar.png
- Fig. 3 GO and KEGG enrichment analysis of proteins identified by mass spectrometry./2.annotation/2.5 Pfam_annotation.bar.png
- __MACOSX/Fig. 3 GO and KEGG enrichment analysis of proteins identified by mass spectrometry./2.annotation/._2.5 Pfam_annotation.bar.png
- Fig. 3 GO and KEGG enrichment analysis of proteins identified by mass spectrometry./2.annotation/2.1-1 GOBP_annotation.bar.png
- __MACOSX/Fig. 3 GO and KEGG enrichment analysis of proteins identified by mass spectrometry./2.annotation/._2.1-1 GOBP_annotation.bar.png
- Fig. 3 GO and KEGG enrichment analysis of proteins identified by mass spectrometry./2.annotation/2.1-2 GOCC_annotation.bar.png
- __MACOSX/Fig. 3 GO and KEGG enrichment analysis of proteins identified by mass spectrometry./2.annotation/._2.1-2 GOCC_annotation.bar.png
- Fig. 3 GO and KEGG enrichment analysis of proteins identified by mass spectrometry./supplementary/NC/.DS_Store
- __MACOSX/Fig. 3 GO and KEGG enrichment analysis of proteins identified by mass spectrometry./supplementary/NC/._.DS_Store
- Fig. 3 GO and KEGG enrichment analysis of proteins identified by mass spectrometry./supplementary/NC/1.identification/
- __MACOSX/Fig. 3 GO and KEGG enrichment analysis of proteins identified by mass spectrometry./supplementary/NC/._1.identification
- Fig. 3 GO and KEGG enrichment analysis of proteins identified by mass spectrometry./supplementary/NC/2.annotation/
- __MACOSX/Fig. 3 GO and KEGG enrichment analysis of proteins identified by mass spectrometry./supplementary/NC/._2.annotation
- Fig. 3 GO and KEGG enrichment analysis of proteins identified by mass spectrometry./supplementary/Sepsis/.DS_Store
- __MACOSX/Fig. 3 GO and KEGG enrichment analysis of proteins identified by mass spectrometry./supplementary/Sepsis/._.DS_Store
- Fig. 3 GO and KEGG enrichment analysis of proteins identified by mass spectrometry./supplementary/Sepsis/1.identification/
- __MACOSX/Fig. 3 GO and KEGG enrichment analysis of proteins identified by mass spectrometry./supplementary/Sepsis/._1.identification
- Fig. 3 GO and KEGG enrichment analysis of proteins identified by mass spectrometry./supplementary/Sepsis/2.annotation/
- __MACOSX/Fig. 3 GO and KEGG enrichment analysis of proteins identified by mass spectrometry./supplementary/Sepsis/._2.annotation
- Fig. 3 GO and KEGG enrichment analysis of proteins identified by mass spectrometry./supplementary/NC/1.identification/.DS_Store
- __MACOSX/Fig. 3 GO and KEGG enrichment analysis of proteins identified by mass spectrometry./supplementary/NC/1.identification/._.DS_Store
- Fig. 3 GO and KEGG enrichment analysis of proteins identified by mass spectrometry./supplementary/NC/1.identification/1.2 protein_peptide.bar.png
- __MACOSX/Fig. 3 GO and KEGG enrichment analysis of proteins identified by mass spectrometry./supplementary/NC/1.identification/._1.2 protein_peptide.bar.png
- Fig. 3 GO and KEGG enrichment analysis of proteins identified by mass spectrometry./supplementary/NC/1.identification/1.4 proteins_stat.bar.png
- __MACOSX/Fig. 3 GO and KEGG enrichment analysis of proteins identified by mass spectrometry./supplementary/NC/1.identification/._1.4 proteins_stat.bar.png
- Fig. 3 GO and KEGG enrichment analysis of proteins identified by mass spectrometry./supplementary/NC/1.identification/1.3 missing_cleavage.bar.png
- __MACOSX/Fig. 3 GO and KEGG enrichment analysis of proteins identified by mass spectrometry./supplementary/NC/1.identification/._1.3 missing_cleavage.bar.png
- Fig. 3 GO and KEGG enrichment analysis of proteins identified by mass spectrometry./supplementary/NC/1.identification/1.1 peptide_length.bar.png
- __MACOSX/Fig. 3 GO and KEGG enrichment analysis of proteins identified by mass spectrometry./supplementary/NC/1.identification/._1.1 peptide_length.bar.png
- Fig. 3 GO and KEGG enrichment analysis of proteins identified by mass spectrometry./supplementary/NC/2.annotation/2.2 KEGG_annotation.bar.png
- __MACOSX/Fig. 3 GO and KEGG enrichment analysis of proteins identified by mass spectrometry./supplementary/NC/2.annotation/._2.2 KEGG_annotation.bar.png
- Fig. 3 GO and KEGG enrichment analysis of proteins identified by mass spectrometry./supplementary/NC/2.annotation/.DS_Store
- __MACOSX/Fig. 3 GO and KEGG enrichment analysis of proteins identified by mass spectrometry./supplementary/NC/2.annotation/._.DS_Store
- Fig. 3 GO and KEGG enrichment analysis of proteins identified by mass spectrometry./supplementary/NC/2.annotation/2.1-3 GOMF_annotation.bar.png
- __MACOSX/Fig. 3 GO and KEGG enrichment analysis of proteins identified by mass spectrometry./supplementary/NC/2.annotation/._2.1-3 GOMF_annotation.bar.png
- Fig. 3 GO and KEGG enrichment analysis of proteins identified by mass spectrometry./supplementary/NC/2.annotation/2.3 COG_annotation.bar.png
- __MACOSX/Fig. 3 GO and KEGG enrichment analysis of proteins identified by mass spectrometry./supplementary/NC/2.annotation/._2.3 COG_annotation.bar.png
- Fig. 3 GO and KEGG enrichment analysis of proteins identified by mass spectrometry./supplementary/NC/2.annotation/2.1-1 GOBP_annotation.bar.png
- __MACOSX/Fig. 3 GO and KEGG enrichment analysis of proteins identified by mass spectrometry./supplementary/NC/2.annotation/._2.1-1 GOBP_annotation.bar.png
- Fig. 3 GO and KEGG enrichment analysis of proteins identified by mass spectrometry./supplementary/NC/2.annotation/2.4 Pfam_annotation.bar.png
- __MACOSX/Fig. 3 GO and KEGG enrichment analysis of proteins identified by mass spectrometry./supplementary/NC/2.annotation/._2.4 Pfam_annotation.bar.png
- Fig. 3 GO and KEGG enrichment analysis of proteins identified by mass spectrometry./supplementary/NC/2.annotation/2.1-2 GOCC_annotation.bar.png
- __MACOSX/Fig. 3 GO and KEGG enrichment analysis of proteins identified by mass spectrometry./supplementary/NC/2.annotation/._2.1-2 GOCC_annotation.bar.png
- Fig. 3 GO and KEGG enrichment analysis of proteins identified by mass spectrometry./supplementary/Sepsis/1.identification/.DS_Store
- __MACOSX/Fig. 3 GO and KEGG enrichment analysis of proteins identified by mass spectrometry./supplementary/Sepsis/1.identification/._.DS_Store
- Fig. 3 GO and KEGG enrichment analysis of proteins identified by mass spectrometry./supplementary/Sepsis/1.identification/1.2 protein_peptide.bar.png
- __MACOSX/Fig. 3 GO and KEGG enrichment analysis of proteins identified by mass spectrometry./supplementary/Sepsis/1.identification/._1.2 protein_peptide.bar.png
- Fig. 3 GO and KEGG enrichment analysis of proteins identified by mass spectrometry./supplementary/Sepsis/1.identification/1.4 proteins_stat.bar.png
- __MACOSX/Fig. 3 GO and KEGG enrichment analysis of proteins identified by mass spectrometry./supplementary/Sepsis/1.identification/._1.4 proteins_stat.bar.png
- Fig. 3 GO and KEGG enrichment analysis of proteins identified by mass spectrometry./supplementary/Sepsis/1.identification/1.3 missing_cleavage.bar.png
- __MACOSX/Fig. 3 GO and KEGG enrichment analysis of proteins identified by mass spectrometry./supplementary/Sepsis/1.identification/._1.3 missing_cleavage.bar.png
- Fig. 3 GO and KEGG enrichment analysis of proteins identified by mass spectrometry./supplementary/Sepsis/1.identification/1.1 peptide_length.bar.png
- __MACOSX/Fig. 3 GO and KEGG enrichment analysis of proteins identified by mass spectrometry./supplementary/Sepsis/1.identification/._1.1 peptide_length.bar.png
- Fig. 3 GO and KEGG enrichment analysis of proteins identified by mass spectrometry./supplementary/Sepsis/2.annotation/2.2 KEGG_annotation.bar.png
- __MACOSX/Fig. 3 GO and KEGG enrichment analysis of proteins identified by mass spectrometry./supplementary/Sepsis/2.annotation/._2.2 KEGG_annotation.bar.png
- Fig. 3 GO and KEGG enrichment analysis of proteins identified by mass spectrometry./supplementary/Sepsis/2.annotation/.DS_Store
- __MACOSX/Fig. 3 GO and KEGG enrichment analysis of proteins identified by mass spectrometry./supplementary/Sepsis/2.annotation/._.DS_Store
- Fig. 3 GO and KEGG enrichment analysis of proteins identified by mass spectrometry./supplementary/Sepsis/2.annotation/2.1-3 GOMF_annotation.bar.png
- __MACOSX/Fig. 3 GO and KEGG enrichment analysis of proteins identified by mass spectrometry./supplementary/Sepsis/2.annotation/._2.1-3 GOMF_annotation.bar.png
- Fig. 3 GO and KEGG enrichment analysis of proteins identified by mass spectrometry./supplementary/Sepsis/2.annotation/2.3 COG_annotation.bar.png
- __MACOSX/Fig. 3 GO and KEGG enrichment analysis of proteins identified by mass spectrometry./supplementary/Sepsis/2.annotation/._2.3 COG_annotation.bar.png
- Fig. 3 GO and KEGG enrichment analysis of proteins identified by mass spectrometry./supplementary/Sepsis/2.annotation/2.1-1 GOBP_annotation.bar.png
- __MACOSX/Fig. 3 GO and KEGG enrichment analysis of proteins identified by mass spectrometry./supplementary/Sepsis/2.annotation/._2.1-1 GOBP_annotation.bar.png
- Fig. 3 GO and KEGG enrichment analysis of proteins identified by mass spectrometry./supplementary/Sepsis/2.annotation/2.4 Pfam_annotation.bar.png
- __MACOSX/Fig. 3 GO and KEGG enrichment analysis of proteins identified by mass spectrometry./supplementary/Sepsis/2.annotation/._2.4 Pfam_annotation.bar.png
- Fig. 3 GO and KEGG enrichment analysis of proteins identified by mass spectrometry./supplementary/Sepsis/2.annotation/2.1-2 GOCC_annotation.bar.png
- __MACOSX/Fig. 3 GO and KEGG enrichment analysis of proteins identified by mass spectrometry./supplementary/Sepsis/2.annotation/._2.1-2 GOCC_annotation.bar.png
