# Supplementary material for: Mechanistic study of the hsa_circ_0074158 binding EIF4A3 impairing sepsis-induced endothelial barrier
Source: Front Immunol. 2025 Sep 22;16:1621095. doi: 10.3389/fimmu.2025.1621095 (PMC12497631; doi:10.3389/fimmu.2025.1621095)
Supplement: Supplementary file 4 [file DataSheet4.zip]

Archive with 18 entries (18 files):
- Fig.4AπÇüH∩╝¢Fig.5B RT-qPCR of cellular experiments  .xlsx
- __MACOSX/._Fig.4AπÇüH∩╝¢Fig.5B RT-qPCR of cellular experiments  .xlsx
- Fig.4BπÇüI∩╝¢Fig.5A RT-qPCR of animal experiments  .xlsx
- __MACOSX/._Fig.4BπÇüI∩╝¢Fig.5A RT-qPCR of animal experiments  .xlsx
- Fig.4CπÇüJ∩╝¢5D Analysis of results.xlsx
- __MACOSX/._Fig.4CπÇüJ∩╝¢5D Analysis of results.xlsx
- Fig.4CπÇüJ∩╝¢5D Western blotting of cellular experiments.jpg
- __MACOSX/._Fig.4CπÇüJ∩╝¢5D Western blotting of cellular experiments.jpg
- Fig.4DπÇüK∩╝¢5C Analysis of results.xlsx
- __MACOSX/._Fig.4DπÇüK∩╝¢5C Analysis of results.xlsx
- Fig.4DπÇüK∩╝¢5C Western blotting of animal experiments  .jpg
- __MACOSX/._Fig.4DπÇüK∩╝¢5C Western blotting of animal experiments  .jpg
- Fig.5E Targeted knockdown of EIF4A3 in sepsis models resulted in substantial restoration of CTNNA1.xlsx
- __MACOSX/._Fig.5E Targeted knockdown of EIF4A3 in sepsis models resulted in substantial restoration of CTNNA1.xlsx
- Fig.5F Analysis of results.xlsx
- __MACOSX/._Fig.5F Analysis of results.xlsx
- Fig.5F Western blotting of cellular experiments.jpg
- __MACOSX/._Fig.5F Western blotting of cellular experiments.jpg
