# Supplementary material for: Mechanistic study of the hsa_circ_0074158 binding EIF4A3 impairing sepsis-induced endothelial barrier
Source: Front Immunol. 2025 Sep 22;16:1621095. doi: 10.3389/fimmu.2025.1621095 (PMC12497631; doi:10.3389/fimmu.2025.1621095)
Supplement: Supplementary file 4 [file DataSheet4.zip › Fig.4AπÇüH∩╝¢Fig.5B RT-qPCR of cellular experiments .xlsx]

## Sheet: sheet1
								Homo α-catenin	SD
		Homo α-catenin	AVERAGE	SD			1	1.07523	0.154478
	1-1	1	1.07523	0.154478			2	0.404057	0.0620723
	1-2	0.972787					3	0.40724	0.0591288
	1-3	1.25292					4	0.779634	0.0765527
	2-1	0.401646	0.404057	0.0620723			5	0.417013	0.0496483
	2-2	0.343226					6	0.203132	0.0682907
	2-3	0.4673
	3-1	0.340208	0.40724	0.0591288
	3-2	0.451992
	3-3	0.42952
	4-1	0.724834	0.779634	0.0765527
	4-2	0.867101
	4-3	0.746968
	5-1	0.405637	0.417013	0.0496483
	5-2	0.471362
	5-3	0.37404
	6-1	0.182024	0.203132	0.0682907
	6-2	0.147888
	6-3	0.279485
	① HUVECs
	② HUVECs+LPS
	③ HUVECs+LPS+siRNA NC
	④ HUVECs+LPS+siRNA
	⑤ HUVECs+LPS+OE-NC
	⑥ HUVECs+LPS+hsa_circ_0074158-OE
								Homo VE-cadherin	SD
		Homo VE-cadherin	AVERAGE	SD			1	1.02806	0.170721
	1-1	1	1.02806	0.170721			2	0.32139	0.046029
	1-2	0.873113					3	0.308986	0.0371364
	1-3	1.21108					4	0.711727	0.0787205
	2-1	0.281428	0.32139	0.046029			5	0.294127	0.0560663
	2-2	0.371718					6	0.140425	0.0334265
	2-3	0.311023
	3-1	0.351868	0.308986	0.0371364
	3-2	0.287577
	3-3	0.287514
	4-1	0.798061	0.711727	0.0787205
	4-2	0.643927
	4-3	0.693195
	5-1	0.316445	0.294127	0.0560663
	5-2	0.230339
	5-3	0.335598
	6-1	0.150644	0.140425	0.0334265
	6-2	0.167548
	6-3	0.103081
								Homo EIF4A3	SD
		Homo EIF4A3	AVERAGE	SD			1	1.03413	0.189363
	1-1	1	1.03413	0.189363			2	3.54097	0.323314
	1-2	1.23823					3	3.61746	0.373212
	1-3	0.864151					4	1.74871	0.207045
	2-1	3.45762	3.54097	0.323314			5	3.59736	0.321099
	2-2	3.26749					6	4.63614	0.439478
	2-3	3.8978
	3-1	3.27378	3.61746	0.373212
	3-2	3.56414
	3-3	4.01447
	4-1	1.82067	1.74871	0.207045
	4-2	1.91018
	4-3	1.51529
	5-1	3.66374	3.59736	0.321099
	5-2	3.24826
	5-3	3.88009
	6-1	5.14358	4.63614	0.439478
	6-2	4.37804
	6-3	4.3868
