# Supplementary material for: Mechanistic study of the hsa_circ_0074158 binding EIF4A3 impairing sepsis-induced endothelial barrier
Source: Front Immunol. 2025 Sep 22;16:1621095. doi: 10.3389/fimmu.2025.1621095 (PMC12497631; doi:10.3389/fimmu.2025.1621095)
Supplement: Supplementary file 4 [file DataSheet4.zip › Fig.4BπÇüI∩╝¢Fig.5A RT-qPCR of animal experiments .xlsx]

## Sheet: sheet1
								Mus α-catenin	SD
		Mus α-catenin	AVERAGE	SD			Sham	1.05695	0.16668
	Sham-1	1	1.05695	0.16668			CLP	0.216099	0.0507822
	Sham-2	1.24464					CLP+sh-NC	0.209581	0.0684739
	Sham-3	0.926204					CLP+shRNA	0.623262	0.065455
	CLP-1	0.224981	0.216099	0.0507822
	CLP-2	0.261854
	CLP-3	0.161461
	CLP+sh-NC-1	0.151301	0.209581	0.0684739
	CLP+sh-NC-2	0.192448
	CLP+sh-NC-3	0.284995
	CLP+shRNA-1	0.636917	0.623262	0.065455
	CLP+shRNA-2	0.552057
	CLP+shRNA-3	0.680813
								Mus VE-cadherin	SD
		Mus VE-cadherin	AVERAGE	SD			Sham	1.02661	0.194423
	Sham-1	1	1.02661	0.194423			CLP	0.31828	0.0565064
	Sham-2	1.23297					CLP+sh-NC	0.332837	0.0676851
	Sham-3	0.846864					CLP+shRNA	0.708049	0.0777224
	CLP-1	0.321114	0.31828	0.0565064
	CLP-2	0.260411
	CLP-3	0.373317
	CLP+sh-NC-1	0.274397	0.332837	0.0676851
	CLP+sh-NC-2	0.317114
	CLP+sh-NC-3	0.407
	CLP+shRNA-1	0.694994	0.708049	0.0777224
	CLP+shRNA-2	0.791472
	CLP+shRNA-3	0.637681
								Mus EIF4A3	SD
		Mus EIF4A3	AVERAGE	SD			Sham	1.08651	0.145057
	Sham-1	1	1.08651	0.145057			CLP	3.186	0.390565
	Sham-2	1.00555					CLP+sh-NC	3.21315	0.317502
	Sham-3	1.25397					CLP+shRNA	1.77347	0.183672
	CLP-1	2.80142	3.186	0.390565
	CLP-2	3.17428
	CLP-3	3.58228
	CLP+sh-NC-1	3.30639	3.21315	0.317502
	CLP+sh-NC-2	3.4736
	CLP+sh-NC-3	2.85947
	CLP+shRNA-1	1.9589	1.77347	0.183672
	CLP+shRNA-2	1.59161
	CLP+shRNA-3	1.76989
