# Supplementary material for: Mechanistic study of the hsa_circ_0074158 binding EIF4A3 impairing sepsis-induced endothelial barrier
Source: Front Immunol. 2025 Sep 22;16:1621095. doi: 10.3389/fimmu.2025.1621095 (PMC12497631; doi:10.3389/fimmu.2025.1621095)
Supplement: Supplementary file 4 [file DataSheet4.zip › Fig.4CπÇüJ∩╝¢5D Analysis of results.xlsx]

## Sheet: Sheet1
1、Concentration of protein
	1	2	3	4	5	6	7	8	9	10	11	12
A	0.074	0.073	0.221	0.232	0.311	0.317	0.458	0.451	0.588	0.593	0.689	0.684
B
C	0.291	0.285	0.287	0.277	0.271	0.275	0.318	0.326	0.321	0.299	0.303	0.296
D	0.311	0.315	0.308	0.278	0.269	0.272
E
F
G
H
Standard curve	Detection of OD value	Actual OD value								Number	Detection of OD value	Actual OD value	Concentration of protein
0	0.0735									1	0.287667	0.214167	3.21188
0.2	0.2265	0.153								2	0.274333	0.200833	2.98902
0.4	0.314	0.2405								3	0.321667	0.248167	3.78015
0.6	0.4545	0.381								4	0.299333	0.225833	3.40688
0.8	0.5905	0.517								5	0.311333	0.237833	3.60744
1	0.6865	0.613								6	0.273	0.1995	2.96674
											1	HUVECs
											2	HUVECs+LPS
											3	HUVECs+LPS+siRNA NC
											4	HUVECs+LPS+siRNA
											5	HUVECs+LPS+OE-NC
											6	HUVECs+LPS+hsa_circ_0074158-OE
2、Analysis of results
α-catenin
VE-cadherin
EIF4A3
GAPDH
Number	1	2	3	4	5	6
α-catenin	14314	7213.4	7087.1	10420	7470.1	4076.8
VE-cadherin	11989	4721	4529.3	9045.2	3819.9	2627.2
EIF4A3	2845.3	7781.1	7686.7	5640.6	8449.8	11583
GAPDH	15314	15012	15120	15990	16467	16107
α-catenin/GAPDH	0.9347	0.480509	0.468724	0.651657	0.453641	0.253107
VE-cadherin/GAPDH	0.782878	0.314482	0.299557	0.565679	0.231973	0.163109
EIF4A3/GAPDH	0.185797	0.518325	0.50838	0.352758	0.513135	0.719128
