# Supplementary material for: Mechanistic study of the hsa_circ_0074158 binding EIF4A3 impairing sepsis-induced endothelial barrier
Source: Front Immunol. 2025 Sep 22;16:1621095. doi: 10.3389/fimmu.2025.1621095 (PMC12497631; doi:10.3389/fimmu.2025.1621095)
Supplement: Supplementary file 4 [file DataSheet4.zip › Fig.4DπÇüK∩╝¢5C Analysis of results.xlsx]

## Sheet: Sheet1
1、Concentration of protein
	1	2	3	4	5	6	7	8	9	10	11	12
A	0.079	0.075	0.222	0.23	0.338	0.341	0.466	0.458	0.557	0.56	0.658	0.666
B
C	0.404	0.411	0.409	0.333	0.341	0.338	0.399	0.396	0.401	0.357	0.355	0.36
D
E
F
G
H
Standard curve	Detection of OD value	Actual OD value								Number	Detection of OD value	Actual OD value	Concentration of protein
0	0.077									1	0.408	0.331	10.4748
0.2	0.226	0.149								2	0.337333	0.260333	7.8839
0.4	0.3395	0.2625								3	0.398667	0.321667	10.1326
0.6	0.462	0.385								4	0.357333	0.280333	8.61717
0.8	0.5585	0.4815
1	0.662	0.585
											1	Sham-1
											2	Sepsis-1
											3	Sepsis+sh-NC-1
											4	Sepsis+shRNA-1
2、Analysis of results
α-catenin
VE-cadherin
EIF4A3
GAPDH
Number	1	2	3	4
α-catenin	10723	1874.9	2032	6460
VE-cadherin	12060	3266.8	2542.3	9779.2
EIF4A3	2420.4	8139.1	8684.9	3636.9
GAPDH	13684	13875	13587	13122
α-catenin/GAPDH	0.783616	0.135128	0.149555	0.492303
VE-cadherin/GAPDH	0.881321	0.235445	0.187113	0.745252
EIF4A3/GAPDH	0.176878	0.586602	0.639207	0.27716
