# Supplementary material for: Mechanistic study of the hsa_circ_0074158 binding EIF4A3 impairing sepsis-induced endothelial barrier
Source: Front Immunol. 2025 Sep 22;16:1621095. doi: 10.3389/fimmu.2025.1621095 (PMC12497631; doi:10.3389/fimmu.2025.1621095)
Supplement: Supplementary file 4 [file DataSheet4.zip › Fig.5E Targeted knockdown of EIF4A3 in sepsis models resulted in substantial restoration of CTNNA1.xlsx]

## Sheet: 数据
		Control	LPS	LPS+NC	LPS+si-EIF4A3-1	LPS+si-EIF4A3-2	LPS+si-EIF4A3-3
	Homo GAPDH	15.4613	15.3199	15.5794	14.7987	14.8105	15.5196
		15.4493	15.2711	15.7406	14.7927	15.192	15.4517
		15.5669	15.6962	15.637	14.737	14.9508	15.5063
	Homo EIF4A3	23.3071	21.4859	21.8204	21.7615	22.2644	23.2207
		23.255	21.6628	21.5826	21.7364	22.2047	22.8122
		23.5299	21.6448	21.9755	21.5215	22.5717	22.9096
	Δt	7.84581	6.16597	6.24108	6.96277	7.45393	7.70105
		7.8057	6.39166	5.842	6.94374	7.01277	7.36053
		7.96302	5.94865	6.33855	6.78453	7.62088	7.40325
	ΔΔt	0	-1.67983	-1.60473	-0.883032	-0.391873	-0.144753
		0	-1.41404	-1.9637	-0.861967	-0.792935	-0.44517
		0	-2.01437	-1.62448	-1.17849	-0.342143	-0.55977
	2-ΔΔt	1	3.20391	3.04138	1.84425	1.3121	1.10554
		1	2.66482	3.90061	1.81751	1.7326	1.36147
		1	4.04005	3.0833	2.2634	1.26764	1.47403
	mean	1	3.30293	3.34177	1.97505	1.43744	1.31368
		Control	LPS	LPS+NC	LPS+si-EIF4A3-1	LPS+si-EIF4A3-2	LPS+si-EIF4A3-3
	Homo CTNNA1	26.005	27.5656	27.345	26.3219	26.2835	26.1837
		25.9122	27.6102	27.7671	26.1447	26.0661	26.2314
		25.8407	27.5022	27.8486	26.4353	25.9225	26.3532
	Δt	10.5437	12.2457	11.7656	11.5233	11.4731	10.6641
		10.4629	12.3391	12.0265	11.352	10.8741	10.7797
		10.2738	11.8061	12.2116	11.6983	10.9717	10.8468
	ΔΔt	0	1.70198	1.22193	0.979552	0.929382	0.120416
		0	1.8762	1.56362	0.889096	0.411198	0.316816
		0	1.53221	1.93778	1.42447	0.697869	0.573006
	2-ΔΔt	1	0.307363	0.42871	0.507137	0.525083	0.919922
		1	0.272401	0.338301	0.539952	0.751999	0.80284
		1	0.345746	0.261018	0.372557	0.616482	0.672215
	mean	1	0.308504	0.342676	0.473215	0.631188	0.798326
		EIF4A3	CTNNA1
	1	1	1
	1	1	1
	1	1	1
	2	3.20391	0.307363
	2	2.66482	0.272401
	2	4.04005	0.345746
	3	3.04138	0.42871
	3	3.90061	0.338301
	3	3.0833	0.261018
	4	1.84425	0.507137
	4	1.81751	0.539952
	4	2.2634	0.372557
	5	1.3121	0.525083
	5	1.7326	0.751999
	5	1.26764	0.616482
	6	1.10554	0.919922
	6	1.36147	0.80284
	6	1.47403	0.672215
