# Supplementary material for: Mechanistic study of the hsa_circ_0074158 binding EIF4A3 impairing sepsis-induced endothelial barrier
Source: Front Immunol. 2025 Sep 22;16:1621095. doi: 10.3389/fimmu.2025.1621095 (PMC12497631; doi:10.3389/fimmu.2025.1621095)
Supplement: Supplementary file 4 [file DataSheet4.zip › Fig.5F Analysis of results.xlsx]

## Sheet: Sheet1
1、Concentration of protein
	1	2	3	4	5	6	7	8	9	10	11	12
A	0.069	0.074	0.245	0.241	0.342	0.346	0.451	0.448	0.55	0.555	0.661	0.667
B
C	0.266	0.262	0.258	0.243	0.249	0.25	0.257	0.255	0.263	0.277	0.269	0.273
D	0.257	0.26	0.263	0.231	0.226	0.222	0.239	0.246	0.243	0.259	0.25	0.255
E	0.244	0.241	0.238	0.256	0.259	0.263	0.287	0.29	0.284	0.271	0.264	0.268
F	0.24	0.249	0.244	0.245	0.243	0.247	0.258	0.254	0.252	0.235	0.241	0.232
G	0.252	0.255	0.259	0.262	0.267	0.269
H
Standard curve	Detection of OD value	Actual OD value								Number	Detection of OD value	Actual OD value	Concentration of protein
0	0.0715									A-1	0.262	0.1905	2.40815
0.2	0.243	0.1715								A-2	0.247333	0.175833	2.12894
0.4	0.344	0.2725								A-3	0.258333	0.186833	2.33835
0.6	0.4495	0.378								B-1	0.273	0.2015	2.61755
0.8	0.5525	0.481								B-2	0.26	0.1885	2.37007
1	0.664	0.5925								B-3	0.226333	0.154833	1.72917
										C-1	0.242667	0.171167	2.0401
										C-2	0.254667	0.183167	2.26854
										C-3	0.241	0.1695	2.00838
										D-1	0.259333	0.187833	2.35738
										D-2	0.287	0.2155	2.88407
										D-3	0.267667	0.196167	2.51602
										E-1	0.244333	0.172833	2.07183
										E-2	0.245	0.1735	2.08452
										E-3	0.254667	0.183167	2.26854
										F-1	0.236	0.1645	1.91319
										F-2	0.255333	0.183833	2.28124
										F-3	0.266	0.1945	2.48429
											A-1	HUVECs-1
											A-2	HUVECs-2
											A-3	HUVECs-3
											B-1	HUVECs+LPS-1
											B-2	HUVECs+LPS-2
											B-3	HUVECs+LPS-3
											C-1	HUVECs+LPS+NC-1
											C-2	HUVECs+LPS+NC-2
											C-3	HUVECs+LPS+NC-3
											D-1	HUVECs+LPS+si-EIF4A3-1-1
											D-2	HUVECs+LPS+si-EIF4A3-1-2
											D-3	HUVECs+LPS+si-EIF4A3-1-3
											E-1	HUVECs+LPS+si-EIF4A3-2-1
											E-2	HUVECs+LPS+si-EIF4A3-2-2
											E-3	HUVECs+LPS+si-EIF4A3-2-3
											F-1	HUVECs+LPS+si-EIF4A3-3-1
											F-2	HUVECs+LPS+si-EIF4A3-3-2
											F-3	HUVECs+LPS+si-EIF4A3-3-3
2、Analysis of results
α-catenin
EIF4A3
GAPDH
Number	A-1	B-1	C-1	D-1	E-1	F-1
α-catenin	14303	4041.4	5039.8	8469.1	10076	11204
EIF4A3	3208.2	18586	18060	13700	10467	7134.1
GAPDH	18480	18358	17972	18087	18050	17654
α-catenin/GAPDH	0.773972	0.220144	0.280425	0.468242	0.558227	0.634644
EIF4A3/GAPDH	0.173604	1.01242	1.0049	0.75745	0.579889	0.404107
α-catenin
EIF4A3
GAPDH
Number	A-2	B-2	C-2	D-2	E-2	F-2
α-catenin	13381	1742.6	2046.6	6282.6	10108	10481
EIF4A3	2559	18189	18490	13734	8972.6	5277.3
GAPDH	17739	18579	17904	18107	18265	18586
α-catenin/GAPDH	0.754327	0.0937941	0.11431	0.346971	0.553408	0.563919
EIF4A3/GAPDH	0.144258	0.979009	1.03273	0.758491	0.491246	0.28394
α-catenin
EIF4A3
GAPDH
Number	A-3	B-3	C-3	D-3	E-3	F-3
α-catenin	14918	3004	3473.4	8137	8086.3	10377
EIF4A3	2487.4	16726	15919	12652	8961.7	5826.5
GAPDH	18452	18128	17386	18175	17883	18545
α-catenin/GAPDH	0.808476	0.165711	0.199781	0.447703	0.452178	0.559558
EIF4A3/GAPDH	0.134804	0.922661	0.915622	0.696121	0.50113	0.314182
