# Supplementary material for: Mechanistic study of the hsa_circ_0074158 binding EIF4A3 impairing sepsis-induced endothelial barrier
Source: Front Immunol. 2025 Sep 22;16:1621095. doi: 10.3389/fimmu.2025.1621095 (PMC12497631; doi:10.3389/fimmu.2025.1621095)
Supplement: Supplementary file 5 [file DataSheet5.zip]

Archive with 6 entries (6 files):
- Fig.6A Rescue experiment .xlsx
- __MACOSX/._Fig.6A Rescue experiment .xlsx
- Fig.6B Rescue experiment .jpg
- __MACOSX/._Fig.6B Rescue experiment .jpg
- Fig.6B Rescue experiment .xlsx
- __MACOSX/._Fig.6B Rescue experiment .xlsx
