# Supplementary material for: Mechanistic study of the hsa_circ_0074158 binding EIF4A3 impairing sepsis-induced endothelial barrier
Source: Front Immunol. 2025 Sep 22;16:1621095. doi: 10.3389/fimmu.2025.1621095 (PMC12497631; doi:10.3389/fimmu.2025.1621095)
Supplement: Supplementary file 5 [file DataSheet5.zip › Fig.6A Rescue experiment .xlsx]

## Sheet: 数据
		Control	LPS	LPS+NC	OE-circ_0074158+si-EIF4A3+LPS	si-EIF4A3+si-CTNNA1+LPS	OE-circ-74158+ LPS	si-circ-74158+ LPS	si-EIF4A3+LPS
	Homo GAPDH	15.6194	14.5655	15.4189	15.2504	14.7898	15.0752	14.5494	14.5332
		15.3513	14.5515	15.7565	15.3142	14.6896	15.2403	14.4939	14.6637
		15.3629	14.4358	15.6366	15.2728	14.7669	15.1642	14.6853	14.7101
	Homo EIF4A3	23.0592	20.5586	21.6557	21.9925	22.0747	20.6051	21.9762	22.0009
		23.1414	20.7277	21.6013	21.6616	22.1194	20.823	21.6031	22.1587
		23.4061	20.5054	21.9596	21.5845	22.0619	20.6137	21.5784	21.9632
	Δt	7.43982	5.99304	6.23678	6.74202	7.28492	5.52986	7.42675	7.46774
		7.79009	6.1762	5.84481	6.34748	7.42985	5.58269	7.10926	7.49499
		8.04319	6.06956	6.323	6.31168	7.29497	5.44954	6.89309	7.25309
	ΔΔt	0	-1.44678	-1.20304	-0.697802	-0.154898	-1.90996	-0.0130716	0.0279209
		0	-1.6139	-1.94528	-1.44261	-0.360247	-2.2074	-0.68083	-0.295102
		0	-1.97362	-1.72018	-1.73151	-0.748213	-2.59364	-1.15009	-0.790095
	2-ΔΔt	1	2.726	2.30224	1.62203	1.11334	3.75799	1.0091	0.980833
		1	3.06077	3.85112	2.71812	1.28365	4.61843	1.60306	1.22697
		1	3.92753	3.29479	3.32075	1.67971	6.03621	2.21928	1.72919
	mean	1	3.2381	3.14938	2.55364	1.3589	4.80421	1.61048	1.31233
		Control	LPS	LPS+NC	OE-circ_0074158+si-EIF4A3+LPS	si-EIF4A3+si-CTNNA1+LPS	OE-circ-74158+ LPS	si-circ-74158+ LPS	si-EIF4A3+LPS
	Homo CTNNA1	25.9792	26.4683	27.4733	26.1693	25.5195	28.4304	26.1578	25.3099
		25.9179	26.6103	27.7589	26.177	25.856	28.0173	25.7552	25.5781
		25.8877	26.356	27.691	26.5749	25.6816	28.1135	26.0129	25.1626
	Δt	10.3598	11.9028	12.0544	10.9188	10.7298	13.3552	11.6084	10.7767
		10.5666	12.0588	12.0025	10.8629	11.1664	12.777	11.2614	10.9144
		10.5248	11.9202	12.0543	11.3021	10.9147	12.9493	11.3276	10.4525
	ΔΔt	0	1.54297	1.69461	0.559037	0.36997	2.99536	1.24864	0.416923
		0	1.49218	1.43586	0.296246	0.599807	2.21032	0.69475	0.347734
		0	1.39534	1.52953	0.777278	0.389859	2.42451	0.802758	-0.0723378
	2-ΔΔt	1	0.343177	0.308938	0.678755	0.773799	0.125403	0.420845	0.749021
		1	0.355474	0.369627	0.814369	0.659842	0.216086	0.617816	0.785817
		1	0.380155	0.346389	0.583466	0.763204	0.186274	0.573252	1.05142
	mean	1	0.359602	0.341651	0.692197	0.732282	0.175921	0.537304	0.862086
		EIF4A3	CTNNA1
	1	1	1
	1	1	1
	1	1	1
	2	2.726	0.343177
	2	3.06077	0.355474
	2	3.92753	0.380155
	3	2.30224	0.308938
	3	3.85112	0.369627
	3	3.29479	0.346389
	4	1.62203	0.678755
	4	2.71812	0.814369
	4	3.32075	0.583466
	5	1.11334	0.773799
	5	1.28365	0.659842
	5	1.67971	0.763204
	6	3.75799	0.125403
	6	4.61843	0.216086
	6	6.03621	0.186274
	7	1.0091	0.420845
	7	1.60306	0.617816
	7	2.21928	0.573252
	8	0.980833	0.749021
	8	1.22697	0.785817
	8	1.72919	1.05142
