# Supplementary material for: Mechanistic study of the hsa_circ_0074158 binding EIF4A3 impairing sepsis-induced endothelial barrier
Source: Front Immunol. 2025 Sep 22;16:1621095. doi: 10.3389/fimmu.2025.1621095 (PMC12497631; doi:10.3389/fimmu.2025.1621095)
Supplement: Supplementary file 5 [file DataSheet5.zip › Fig.6B Rescue experiment .xlsx]

## Sheet: Sheet1
1、Concentration of protein
	1	2	3	4	5	6	7	8	9	10	11	12
A	0.077	0.07	0.235	0.242	0.351	0.348	0.433	0.437	0.546	0.55	0.661	0.656
B
C	0.323	0.318	0.315	0.259	0.256	0.25	0.261	0.265	0.257	0.248	0.243	0.252
D	0.251	0.257	0.254	0.271	0.262	0.266	0.249	0.254	0.258	0.226	0.222	0.231
E	0.264	0.26	0.267	0.289	0.292	0.283	0.3	0.303	0.306	0.277	0.274	0.273
F	0.279	0.284	0.288	0.257	0.251	0.254	0.233	0.224	0.229	0.235	0.241	0.243
G	0.242	0.237	0.246	0.249	0.253	0.255	0.272	0.276	0.27	0.244	0.236	0.239
H	0.257	0.253	0.261	0.244	0.248	0.24	0.256	0.252	0.247	0.311	0.308	0.306
Standard curve	Detection of OD value	Actual OD value								Number	Detection of OD value	Actual OD value	Concentration of protein
0	0.0735									A-1	0.318667	0.245167	3.54837	HUVECs-1
0.2	0.2385	0.165								A-2	0.255	0.1815	2.32236	HUVECs-2
0.4	0.3495	0.276								A-3	0.261	0.1875	2.4379	HUVECs-3
0.6	0.435	0.3615								B-1	0.247667	0.174167	2.18114	HUVECs+LPS-1
0.8	0.548	0.4745								B-2	0.254	0.1805	2.3031	HUVECs+LPS-2
1	0.6585	0.585								B-3	0.266333	0.192833	2.5406	HUVECs+LPS-3
										C-1	0.253667	0.180167	2.29668	HUVECs+NC+LPS-1
										C-2	0.226333	0.152833	1.77033	HUVECs+NC+LPS-2
										C-3	0.263667	0.190167	2.48925	HUVECs+NC+LPS-3
										D-1	0.288	0.2145	2.95783	OE-circ_0074158+si-EIF4A3+LPS-1
										D-2	0.303	0.2295	3.24668	OE-circ_0074158+si-EIF4A3+LPS-2
										D-3	0.274667	0.201167	2.70107	OE-circ_0074158+si-EIF4A3+LPS-3
										E-1	0.283667	0.210167	2.87438	si-EIF4A3+si-CTNNA1+LPS-1
										E-2	0.254	0.1805	2.3031	si-EIF4A3+si-CTNNA1+LPS-2
										E-3	0.228667	0.155167	1.81526	si-EIF4A3+si-CTNNA1+LPS-3
										F-1	0.239667	0.166167	2.02709	OE-circ-74158+ LPS-1
										F-2	0.241667	0.168167	2.0656	OE-circ-74158+ LPS-2
										F-3	0.252333	0.178833	2.27101	OE-circ-74158+ LPS-3
										G-1	0.272667	0.199167	2.66256	si-circ-74158+ LPS-1
										G-2	0.239667	0.166167	2.02709	si-circ-74158+ LPS-2
										G-3	0.257	0.1835	2.36087	si-circ-74158+ LPS-3
										H-1	0.244	0.1705	2.11053	si-EIF4A3+LPS-1
										H-2	0.251667	0.178167	2.25817	si-EIF4A3+LPS-2
										H-3	0.308333	0.234833	3.34938	si-EIF4A3+LPS-3
2、Analysis of results
α-catenin
EIF4A3
GAPDH
Number	A-1	B-1	C-1	D-1	E-1	F-1	G-1	H-1
α-catenin	14621	2861.4	3271.6	8587.5	9933	1434.47	7370.4	10789
EIF4A3	1246.6	12497	12127	9773.8	4220.5	16168	6770.7	4246.2
GAPDH	15922	15648	14538	15141	14806	15877	16131	15176
α-catenin/GAPDH	0.918289	0.18286	0.225038	0.567169	0.670877	0.0903489	0.456909	0.710925
EIF4A3/GAPDH	0.0782942	0.798632	0.834159	0.645519	0.285053	1.01833	0.419732	0.279797
α-catenin
EIF4A3
GAPDH
Number	A-2	B-2	C-2	D-2	E-2	F-2	G-2	H-2
α-catenin	14689	3906.1	2987.5	9092.7	11089	1366	9613.7	12234
EIF4A3	1033	10386	10702	7453.4	2166.8	14608	4890.4	1701.2
GAPDH	14916	14209	15037	14314	14322	15116	15410	14040
α-catenin/GAPDH	0.984781	0.274903	0.198677	0.635231	0.774263	0.0903678	0.623861	0.871368
EIF4A3/GAPDH	0.0692545	0.730945	0.711711	0.520707	0.151292	0.966393	0.317352	0.121168
α-catenin
EIF4A3
GAPDH
Number	A-3	B-3	C-3	D-3	E-3	F-3	G-3	H-3
α-catenin	15169	3477.1	4666.6	9790.8	9603.8	1566	6462.6	11706
EIF4A3	789.71	12213	12087	9399.7	1508.8	15106	4668.6	2494.2
GAPDH	16643	16652	15789	16116	16056	15156	16441	15312
α-catenin/GAPDH	0.911434	0.20881	0.29556	0.60752	0.598144	0.103325	0.393078	0.764498
EIF4A3/GAPDH	0.04745	0.733425	0.765533	0.583253	0.0939711	0.996701	0.283961	0.162892
