# Supplementary material for: Mechanistic study of the hsa_circ_0074158 binding EIF4A3 impairing sepsis-induced endothelial barrier
Source: Front Immunol. 2025 Sep 22;16:1621095. doi: 10.3389/fimmu.2025.1621095 (PMC12497631; doi:10.3389/fimmu.2025.1621095)
Supplement: Supplementary file 6 [file DataSheet6.zip]

Archive with 10 entries (10 files):
- Fig.6EΓÇôG Actinomycin D treatment 2.xlsx
- __MACOSX/._Fig.6EΓÇôG Actinomycin D treatment 2.xlsx
- Fig.6EΓÇôG Actinomycin D treatment.xlsx
- __MACOSX/._Fig.6EΓÇôG Actinomycin D treatment.xlsx
- Fig6E,si-EIF4A3.pzfx
- __MACOSX/._Fig6E,si-EIF4A3.pzfx
- Fig6F,si-EIF4A3.pzfx
- __MACOSX/._Fig6F,si-EIF4A3.pzfx
- Fig6G,si-EIF4A3.pzfx
- __MACOSX/._Fig6G,si-EIF4A3.pzfx
