# Supplementary material for: Mechanistic study of the hsa_circ_0074158 binding EIF4A3 impairing sepsis-induced endothelial barrier
Source: Front Immunol. 2025 Sep 22;16:1621095. doi: 10.3389/fimmu.2025.1621095 (PMC12497631; doi:10.3389/fimmu.2025.1621095)
Supplement: Supplementary file 6 [file DataSheet6.zip › Fig.6EΓÇôG Actinomycin D treatment 2.xlsx]

## Sheet: 全部数据
		1	2	3	4	5	6	7	8	9	10	11	12	13	14	15	16	17	18	19	20	21	22	23	24	25
				1					2					3					4					5
		对照 0h	对照 4h	对照 8h	对照 12h	对照 24h	LPS 0h	LPS 4h	LPS 8h	LPS 12h	LPS 24h	LPS+NC 0h	LPS+NC 4h	LPS+NC 8h	LPS+NC 12h	LPS+NC 24h	LPS+si-circ-74158 0h	LPS+si-circ-74158 4h	LPS+si-circ-74158 8h	LPS+si-circ-74158 12h	LPS+si-circ-74158 24h	LPS+OE-circ-74158 0h	LPS+OE-circ-74158 4h	LPS+OE-circ-74158 8h	LPS+OE-circ-74158 12h	LPS+OE-circ-74158 24h
	Homo GAPDH	14.1872	13.944	14.1836	14.3837	15.1814	13.42	13.9079	14.5692	14.5845	15.1828	13.8009	13.9038	14.6831	15.0132	15.3839	14.1178	14.5404	14.5232	14.8472	15.2134	14.349	14.9436	14.9109	15.1543	15.6164
		14.2669	13.9949	14.3611	14.5522	15.0096	13.8964	13.7403	14.6574	14.9897	14.8544	13.6158	13.7115	14.4225	15.4047	15.5966	14.0895	14.4662	14.3945	15.0502	15.3224	14.4569	14.8802	15.0299	15.1227	15.6486
		14.5644	14.0605	14.4258	14.7822	15.3468	13.4595	13.5489	15.0448	14.8963	15.0906	13.7627	13.8769	14.7312	15.5037	15.8153	14.1045	14.4625	14.364	14.6838	15.0227	14.5157	14.8301	14.8762	14.7576	15.2305
	Homo CTNNA1	26.7021	27.4027	28.9797	40	40	27.3666	29.5433	40	40	40	27.5769	29.6765	40	40	40	26.9893	28.3989	29.8147	40	40	28.7034	40	40	40	40
		26.6587	27.2281	28.7662	40	40	27.5387	29.1945	40	40	40	27.7126	29.4835	40	40	40	26.5652	28.446	29.8466	40	40	29.0026	40	40	40	40
		26.8932	27.3439	29.1177	40	40	27.274	29.5251	40	40	40	27.578	29.6139	40	40	40	26.8287	28.2182	29.7098	40	40	28.8039	40	40	40	40
	Δt	12.5148	13.4587	14.7961	25.6163	24.8186	13.9466	15.6353	25.4308	25.4155	24.8172	13.776	15.7727	25.3169	24.9868	24.6161	12.8714	13.8585	15.2914	25.1528	24.7866	14.3544	25.0564	25.0891	24.8457	24.3836
		12.3917	13.2332	14.4051	25.4478	24.9904	13.6423	15.4542	25.3426	25.0103	25.1456	14.0968	15.7719	25.5775	24.5953	24.4034	12.4758	13.9798	15.4521	24.9498	24.6776	14.5456	25.1198	24.9701	24.8773	24.3514
		12.3287	13.2834	14.6919	25.2178	24.6532	13.8144	15.9761	24.9552	25.1037	24.9094	13.8153	15.737	25.2688	24.4963	24.1847	12.7242	13.7557	15.3458	25.3162	24.9773	14.2882	25.1699	25.1238	25.2424	24.7695
	ΔΔt	0	0.943876	2.28124	13.1015	12.3037	1.43172	3.12051	12.916	12.9007	12.3023	1.26115	3.25784	12.802	12.472	12.1012	0.356599	1.34365	2.77656	12.6379	12.2717	1.83953	12.5415	12.5743	12.3309	11.8688
		0	0.841498	2.01332	13.0561	12.5987	1.25055	3.06246	12.9509	12.6185	12.7538	1.70507	3.38019	13.1857	12.2035	12.0117	0.0840058	1.58807	3.06031	12.558	12.2859	2.15387	12.7281	12.5783	12.4856	11.9597
		0	0.954706	2.36312	12.8891	12.3245	1.48571	3.64739	12.6265	12.775	12.5806	1.48657	3.40825	12.9401	12.1676	11.856	0.39548	1.42699	3.01709	12.9875	12.6485	1.95942	12.8412	12.795	12.9137	12.4408
	2-ΔΔt	1	0.519834	0.205721	0.000113779	0.000197793	0.37069	0.114983	0.000129389	0.000130769	0.000197984	0.41721	0.104542	0.000140026	0.000176017	0.000227597	0.781004	0.394022	0.14594	0.000156893	0.000202226	0.279413	0.000167734	0.000163968	0.000194102	0.000267392
		1	0.558064	0.247703	0.000117417	0.000161218	0.420289	0.119704	0.000126297	0.000159016	0.000144784	0.306707	0.096042	0.000107324	0.000212016	0.000242175	0.943434	0.332615	0.119882	0.000165826	0.000200255	0.224709	0.000147388	0.000163511	0.000174366	0.000251059
		1	0.515947	0.19437	0.000131828	0.000194964	0.357072	0.0798043	0.000158142	0.000142674	0.000163249	0.356861	0.0941924	0.000127245	0.000217364	0.000269767	0.760236	0.371907	0.123528	0.000123133	0.000155743	0.257132	0.000136275	0.000140705	0.000129598	0.000179865
	mean	1	0.531282	0.215931	0.000121008	0.000184659	0.382684	0.10483	0.000137943	0.000144153	0.000168672	0.360259	0.0982589	0.000124865	0.000201799	0.000246513	0.828225	0.366181	0.129783	0.000148617	0.000186075	0.253751	0.000150466	0.000156061	0.000166022	0.000232772
		备注：数值40为Undetermined，为方便计算以40替代，表示没有扩增

## Sheet: Homo CTNNA1稳定性
		对照 0h	对照 4h	对照 8h	对照 12h	对照 24h	1	Homo CTNNA1	0h	4h	8h	12h	24h
	Homo GAPDH	14.1872	13.944	14.1836	14.3837	15.1814		Control	1	0.531282	0.215931	0.000121008	0.000184659
		14.2669	13.9949	14.3611	14.5522	15.0096		LPS	1	0.272832	0.000364145	0.000376896	0.000445256
		14.5644	14.0605	14.4258	14.7822	15.3468		LPS+NC	1	0.275887	0.000347372	0.000574085	0.000697021
								LPS+si-circ-74158	1	0.448755	0.158806	0.00017954	0.000225351
	Homo CTNNA1	26.7021	27.4027	28.9797	40	40		LPS+OE-circ-74158	1	0.000595399	0.000620565	0.000658219	0.000924582
		26.6587	27.2281	28.7662	40	40
		26.8932	27.3439	29.1177	40	40
	Δt	12.5148	13.4587	14.7961	25.6163	24.8186
		12.3917	13.2332	14.4051	25.4478	24.9904
		12.3287	13.2834	14.6919	25.2178	24.6532
	ΔΔt	0	0.943876	2.28124	13.1015	12.3037
		0	0.841498	2.01332	13.0561	12.5987
		0	0.954706	2.36312	12.8891	12.3245
	2-ΔΔt	1	0.519834	0.205721	0.000113779	0.000197793
		1	0.558064	0.247703	0.000117417	0.000161218
		1	0.515947	0.19437	0.000131828	0.000194964
	mean	1	0.531282	0.215931	0.000121008	0.000184659
		LPS 0h	LPS 4h	LPS 8h	LPS 12h	LPS 24h	2
	Homo GAPDH	13.42	13.9079	14.5692	14.5845	15.1828
		13.8964	13.7403	14.6574	14.9897	14.8544
		13.4595	13.5489	15.0448	14.8963	15.0906
	Homo CTNNA1	27.3666	29.5433	40	40	40
		27.5387	29.1945	40	40	40
		27.274	29.5251	40	40	40
	Δt	13.9466	15.6353	25.4308	25.4155	24.8172
		13.6423	15.4542	25.3426	25.0103	25.1456
		13.8144	15.9761	24.9552	25.1037	24.9094
	ΔΔt	0	1.68879	11.4843	11.469	10.8706
		0	1.81191	11.7003	11.368	11.5033
		0	2.16168	11.1408	11.2893	11.0949
	2-ΔΔt	1	0.310187	0.000349049	0.000352771	0.000534095
		1	0.284813	0.0003005	0.000378348	0.000344487
		1	0.223496	0.000442885	0.000399567	0.000457188
	mean	1	0.272832	0.000364145	0.000376896	0.000445256
		LPS+NC 0h	LPS+NC 4h	LPS+NC 8h	LPS+NC 12h	LPS+NC 24h	3
	Homo GAPDH	13.8009	13.9038	14.6831	15.0132	15.3839
		13.6158	13.7115	14.4225	15.4047	15.5966
		13.7627	13.8769	14.7312	15.5037	15.8153
	Homo CTNNA1	27.5769	29.6765	40	40	40
		27.7126	29.4835	40	40	40
		27.578	29.6139	40	40	40
	Δt	13.776	15.7727	25.3169	24.9868	24.6161
		14.0968	15.7719	25.5775	24.5953	24.4034
		13.8153	15.737	25.2688	24.4963	24.1847
	ΔΔt	0	1.99669	11.5409	11.2108	10.8401
		0	1.67512	11.4807	10.4985	10.3066
		0	1.92168	11.4535	10.681	10.3694
	2-ΔΔt	1	0.250575	0.000335624	0.000421892	0.000545522
		1	0.313139	0.000349924	0.000691266	0.000789597
		1	0.263947	0.000356567	0.000609099	0.000755944
	mean	1	0.275887	0.000347372	0.000574085	0.000697021
		LPS+si-circ-74158 0h	LPS+si-circ-74158 4h	LPS+si-circ-74158 8h	LPS+si-circ-74158 12h	LPS+si-circ-74158 24h	4
	Homo GAPDH	14.1178	14.5404	14.5232	14.8472	15.2134
		14.0895	14.4662	14.3945	15.0502	15.3224
		14.1045	14.4625	14.364	14.6838	15.0227
	Homo CTNNA1	26.9893	28.3989	29.8147	40	40
		26.5652	28.446	29.8466	40	40
		26.8287	28.2182	29.7098	40	40
	Δt	12.8714	13.8585	15.2914	25.1528	24.7866
		12.4758	13.9798	15.4521	24.9498	24.6776
		12.7242	13.7557	15.3458	25.3162	24.9773
	ΔΔt	0	0.987053	2.41996	12.2813	11.9151
		0	1.50407	2.9763	12.474	12.2019
		0	1.03151	2.62161	12.592	12.2531
	2-ΔΔt	1	0.504507	0.186861	0.000200886	0.000258931
		1	0.352558	0.12707	0.000175768	0.000212262
		1	0.489199	0.162486	0.000161966	0.000204862
	mean	1	0.448755	0.158806	0.00017954	0.000225351
		LPS+OE-circ-74158 0h	LPS+OE-circ-74158 4h	LPS+OE-circ-74158 8h	LPS+OE-circ-74158 12h	LPS+OE-circ-74158 24h	5
	Homo GAPDH	14.349	14.9436	14.9109	15.1543	15.6164
		14.4569	14.8802	15.0299	15.1227	15.6486
		14.5157	14.8301	14.8762	14.7576	15.2305
	Homo CTNNA1	28.7034	40	40	40	40
		29.0026	40	40	40	40
		28.8039	40	40	40	40
	Δt	14.3544	25.0564	25.0891	24.8457	24.3836
		14.5456	25.1198	24.9701	24.8773	24.3514
		14.2882	25.1699	25.1238	25.2424	24.7695
	ΔΔt	0	10.702	10.7348	10.4914	10.0292
		0	10.5742	10.4245	10.3317	9.80582
		0	10.8818	10.8356	10.9543	10.4814
	2-ΔΔt	1	0.000600308	0.000586831	0.00069468	0.000956977
		1	0.000655909	0.000727657	0.000775964	0.00111726
		1	0.000529982	0.000547209	0.000504012	0.000699506
	mean	1	0.000595399	0.000620565	0.000658219	0.000924582
