# Supplementary material for: Mechanistic study of the hsa_circ_0074158 binding EIF4A3 impairing sepsis-induced endothelial barrier
Source: Front Immunol. 2025 Sep 22;16:1621095. doi: 10.3389/fimmu.2025.1621095 (PMC12497631; doi:10.3389/fimmu.2025.1621095)
Supplement: Supplementary file 6 [file DataSheet6.zip › Fig.6EΓÇôG Actinomycin D treatment.xlsx]

## Sheet: 全部数据
		对照 0h	对照 4h	对照 8h	对照 12h	对照 24h	LPS 0h	LPS 4h	LPS 8h	LPS 12h	LPS 24h	LPS+NC 0h	LPS+NC 4h	LPS+NC 8h	LPS+NC 12h	LPS+NC 24h	LPS+si-EIF4A3-1 0h	LPS+si-EIF4A3-1 4h	LPS+si-EIF4A3-1 8h	LPS+si-EIF4A3-1 12h	LPS+si-EIF4A3-1 24h	LPS+si-EIF4A3-2 0h	LPS+si-EIF4A3-2 4h	LPS+si-EIF4A3-2 8h	LPS+si-EIF4A3-2 12h	LPS+si-EIF4A3-2 24h	LPS+si-EIF4A3-3 0h	LPS+si-EIF4A3-3 4h	LPS+si-EIF4A3-3 8h	LPS+si-EIF4A3-3 12h	LPS+si-EIF4A3-3 24h
	Homo GAPDH	14.0952	14.6911	14.8019	15.2456	15.7843	14.5582	14.5683	15.5762	16.2528	16.6457	14.6373	14.0841	14.8284	15.6166	16.657	14.1669	14.6838	14.6289	14.8838	15.8416	14.4975	15.0302	15.134	15.2316	15.9064	14.7298	15.0007	15.4992	16.386	17.0793
		14.3898	14.8189	14.8436	15.347	16.1388	14.6462	14.5248	15.3891	16.1014	16.6809	14.2928	14.2746	15.1571	16.0365	16.733	14.2745	14.3403	14.6348	14.6343	15.7702	14.2822	14.7968	15.2381	15.2312	15.9147	14.9949	14.924	15.2893	16.3001	16.792
		13.9223	15.0657	14.7264	15.3333	15.7312	14.3812	14.52	15.1754	16.3896	16.6322	14.2044	14.0957	14.8844	15.7527	16.5951	14.3015	14.3312	14.7519	14.6301	15.8433	14.7473	15.0338	15.1321	14.8297	15.9583	14.8544	15.1563	15.4686	16.2533	16.9302
	Homo CTNNA1	26.527	28.2797	29.4647	40	40	28.3103	29.9931	40	40	40	28.3997	29.859	40	40	40	27.8666	29.007	40	40	40	27.8524	29.0644	40	40	40	27.676	28.8762	30.5438	40	40
		26.3833	28.1222	29.3668	40	40	28.4903	29.6682	40	40	40	28.0344	29.7185	40	40	40	27.7724	29.099	40	40	40	27.4967	29.1292	40	40	40	27.457	28.5001	30.3399	40	40
		26.6639	28.0682	29.403	40	40	28.0154	30.1139	40	40	40	28.2209	29.5447	40	40	40	27.6177	29.303	40	40	40	27.5436	28.9639	40	40	40	27.5892	28.5433	30.2201	40	40
	Δt	12.4318	13.5886	14.6628	24.7544	24.2157	13.7521	15.4247	24.4238	23.7472	23.3543	13.7624	15.7748	25.1716	24.3834	23.343	13.6997	14.3231	25.3711	25.1162	24.1584	13.3549	14.0342	24.866	24.7684	24.0936	12.9462	13.8755	15.0446	23.614	22.9207
		11.9935	13.3034	14.5232	24.653	23.8612	13.844	15.1434	24.6109	23.8986	23.3191	13.7417	15.4438	24.8429	23.9635	23.267	13.4979	14.7587	25.3652	25.3657	24.2298	13.2145	14.3324	24.7619	24.7688	24.0853	12.4621	13.576	15.0507	23.6999	23.208
		12.7415	13.0026	14.6766	24.6667	24.2688	13.6342	15.5939	24.8246	23.6104	23.3678	14.0166	15.4491	25.1156	24.2473	23.4049	13.3162	14.9718	25.2481	25.3699	24.1567	12.7963	13.9301	24.8679	25.1703	24.0417	12.7349	13.387	14.7515	23.7467	23.0698
	ΔΔt	0	1.15676	2.23103	12.3226	11.7839	1.32028	2.99292	11.992	11.3153	10.9225	1.33059	3.34301	12.7398	11.9516	10.9112	1.26786	1.89132	12.9393	12.6844	11.7266	0.923064	1.60242	12.4342	12.3366	11.6618	0.514402	1.44372	2.61279	11.1822	10.4889
		0	1.30983	2.52963	12.6595	11.8676	1.85046	3.14983	12.6173	11.9051	11.3255	1.7481	3.45029	12.8494	11.97	11.2735	1.50438	2.76518	13.3716	13.3722	12.2363	1.22095	2.33885	12.7684	12.7753	12.0918	0.46856	1.58249	3.05711	11.7064	11.2145
		0	0.261024	1.93503	11.9252	11.5272	0.892648	2.85236	12.0831	10.8689	10.6263	1.27505	2.70752	12.3741	11.5058	10.6634	0.574656	2.23027	12.5065	12.6284	11.4151	0.0547175	1.18852	12.1263	12.4288	11.3002	-0.00668951	0.645437	2.00998	11.0051	10.3283
	2-ΔΔt	1	0.448519	0.213007	0.000195226	0.0002836	0.400457	0.125615	0.000245496	0.000392414	0.000515228	0.397605	0.098549	0.000146194	0.000252476	0.000519272	0.415275	0.269559	0.000127317	0.000151923	0.00029509	0.527388	0.329323	0.000180693	0.000193332	0.000308638	0.700083	0.367617	0.163483	0.000430354	0.000695863
		1	0.403369	0.173183	0.000154565	0.000267604	0.277303	0.11267	0.000159151	0.000260749	0.000389646	0.297693	0.0914867	0.000135505	0.000249277	0.000403965	0.352483	0.147095	9.43492e-05	9.43137e-05	0.000207258	0.429001	0.197667	0.000143329	0.000142644	0.000229094	0.722685	0.333905	0.120149	0.000299246	0.000420837
		1	0.834495	0.261515	0.00025714	0.000338814	0.538625	0.138469	0.00023048	0.000534736	0.000632665	0.413212	0.153093	0.000188377	0.000343887	0.000616595	0.671446	0.213119	0.000171856	0.000157937	0.000366193	0.962783	0.438751	0.00022367	0.000181372	0.00039656	1.00465	0.639299	0.248277	0.000486551	0.000777833
	mean	1	0.562128	0.215902	0.00020231	0.000296673	0.405462	0.125584	0.000211709	0.000395966	0.000512513	0.369503	0.114376	0.000156692	0.00028188	0.000513277	0.479735	0.209924	0.000131174	0.000134724	0.000289514	0.639724	0.321914	0.000182564	0.000172449	0.00031143	0.809139	0.44694	0.177303	0.000405384	0.000631511
		备注：数值40为Undetermined，为方便计算以40替代，表示没有扩增

## Sheet: Homo CTNNA1稳定性
		对照 0h	对照 4h	对照 8h	对照 12h	对照 24h		Homo CTNNA1	0h	4h	8h	12h	24h
	Homo GAPDH	14.0952	14.6911	14.8019	15.2456	15.7843		对照	1	0.562128	0.215902	0.00020231	0.000296673
		14.3898	14.8189	14.8436	15.347	16.1388		LPS	1	0.325687	0.000538289	0.000970999	0.00128877
		13.9223	15.0657	14.7264	15.3333	15.7312		LPS+NC	1	0.308557	0.000426251	0.000768195	0.00138506
								LPS+si-EIF4A3-1	1	0.461275	0.000276735	0.000289541	0.000614654
	Homo CTNNA1	26.527	28.2797	29.4647	40	40		LPS+si-EIF4A3-2	1	0.513639	0.000303012	0.000295824	0.000510375
		26.3833	28.1222	29.3668	40	40		LPS+si-EIF4A3-3	1	0.54116	0.215634	0.000504364	0.00078351
		26.6639	28.0682	29.403	40	40
	Δt	12.4318	13.5886	14.6628	24.7544	24.2157
		11.9935	13.3034	14.5232	24.653	23.8612
		12.7415	13.0026	14.6766	24.6667	24.2688
	ΔΔt	0	1.15676	2.23103	12.3226	11.7839
		0	1.30983	2.52963	12.6595	11.8676
		0	0.261024	1.93503	11.9252	11.5272
	2-ΔΔt	1	0.448519	0.213007	0.000195226	0.0002836
		1	0.403369	0.173183	0.000154565	0.000267604
		1	0.834495	0.261515	0.00025714	0.000338814
	mean	1	0.562128	0.215902	0.00020231	0.000296673
		LPS 0h	LPS 4h	LPS 8h	LPS 12h	LPS 24h
	Homo GAPDH	14.5582	14.5683	15.5762	16.2528	16.6457
		14.6462	14.5248	15.3891	16.1014	16.6809
		14.3812	14.52	15.1754	16.3896	16.6322
	Homo CTNNA1	28.3103	29.9931	40	40	40
		28.4903	29.6682	40	40	40
		28.0154	30.1139	40	40	40
	Δt	13.7521	15.4247	24.4238	23.7472	23.3543
		13.844	15.1434	24.6109	23.8986	23.3191
		13.6342	15.5939	24.8246	23.6104	23.3678
	ΔΔt	0	1.67264	10.6717	9.99506	9.60222
		0	1.29937	10.7669	10.0546	9.47508
		0	1.95972	11.1904	9.97624	9.73362
	2-ΔΔt	1	0.313678	0.000613039	0.000979915	0.0012866
		1	0.406305	0.000573923	0.000940303	0.00140513
		1	0.257079	0.000427904	0.00099278	0.00117459
	mean	1	0.325687	0.000538289	0.000970999	0.00128877
		LPS+NC 0h	LPS+NC 4h	LPS+NC 8h	LPS+NC 12h	LPS+NC 24h
	Homo GAPDH	14.6373	14.0841	14.8284	15.6166	16.657
		14.2928	14.2746	15.1571	16.0365	16.733
		14.2044	14.0957	14.8844	15.7527	16.5951
	Homo CTNNA1	28.3997	29.859	40	40	40
		28.0344	29.7185	40	40	40
		28.2209	29.5447	40	40	40
	Δt	13.7624	15.7748	25.1716	24.3834	23.343
		13.7417	15.4438	24.8429	23.9635	23.267
		14.0166	15.4491	25.1156	24.2473	23.4049
	ΔΔt	0	2.01242	11.4092	10.621	9.58063
		0	1.70219	11.1013	10.2219	9.52538
		0	1.43248	11.099	10.2307	9.38834
	2-ΔΔt	1	0.247857	0.000367687	0.000634993	0.001306
		1	0.307319	0.000455183	0.000837363	0.00135698
		1	0.370494	0.000455884	0.000832228	0.0014922
	mean	1	0.308557	0.000426251	0.000768195	0.00138506
		LPS+si-EIF4A3-1 0h	LPS+si-EIF4A3-1 4h	LPS+si-EIF4A3-1 8h	LPS+si-EIF4A3-1 12h	LPS+si-EIF4A3-1 24h
	Homo GAPDH	14.1669	14.6838	14.6289	14.8838	15.8416
		14.2745	14.3403	14.6348	14.6343	15.7702
		14.3015	14.3312	14.7519	14.6301	15.8433
	Homo CTNNA1	27.8666	29.007	40	40	40
		27.7724	29.099	40	40	40
		27.6177	29.303	40	40	40
	Δt	13.6997	14.3231	25.3711	25.1162	24.1584
		13.4979	14.7587	25.3652	25.3657	24.2298
		13.3162	14.9718	25.2481	25.3699	24.1567
	ΔΔt	0	0.623465	11.6714	11.4165	10.4587
		0	1.2608	11.8673	11.8678	10.7319
		0	1.65561	11.9319	12.0537	10.8405
	2-ΔΔt	1	0.64911	0.000306585	0.000365836	0.000710588
		1	0.417311	0.00026767	0.00026757	0.000587995
		1	0.317402	0.000255949	0.000235218	0.00054538
	mean	1	0.461275	0.000276735	0.000289541	0.000614654
		LPS+si-EIF4A3-2 0h	LPS+si-EIF4A3-2 4h	LPS+si-EIF4A3-2 8h	LPS+si-EIF4A3-2 12h	LPS+si-EIF4A3-2 24h
	Homo GAPDH	14.4975	15.0302	15.134	15.2316	15.9064
		14.2822	14.7968	15.2381	15.2312	15.9147
		14.7473	15.0338	15.1321	14.8297	15.9583
	Homo CTNNA1	27.8524	29.0644	40	40	40
		27.4967	29.1292	40	40	40
		27.5436	28.9639	40	40	40
	Δt	13.3549	14.0342	24.866	24.7684	24.0936
		13.2145	14.3324	24.7619	24.7688	24.0853
		12.7963	13.9301	24.8679	25.1703	24.0417
	ΔΔt	0	0.67936	11.5111	11.4136	10.7387
		0	1.1179	11.5474	11.5543	10.8708
		0	1.13381	12.0716	12.374	11.2455
	2-ΔΔt	1	0.624442	0.000342619	0.000366585	0.00058522
		1	0.460763	0.000334099	0.000332503	0.000534017
		1	0.455712	0.000232316	0.000188383	0.000411889
	mean	1	0.513639	0.000303012	0.000295824	0.000510375
		LPS+si-EIF4A3-3 0h	LPS+si-EIF4A3-3 4h	LPS+si-EIF4A3-3 8h	LPS+si-EIF4A3-3 12h	LPS+si-EIF4A3-3 24h
	Homo GAPDH	14.7298	15.0007	15.4992	16.386	17.0793
		14.9949	14.924	15.2893	16.3001	16.792
		14.8544	15.1563	15.4686	16.2533	16.9302
	Homo CTNNA1	27.676	28.8762	30.5438	40	40
		27.457	28.5001	30.3399	40	40
		27.5892	28.5433	30.2201	40	40
	Δt	12.9462	13.8755	15.0446	23.614	22.9207
		12.4621	13.576	15.0507	23.6999	23.208
		12.7349	13.387	14.7515	23.7467	23.0698
	ΔΔt	0	0.929322	2.09838	10.6678	9.97451
		0	1.11393	2.58855	11.2378	10.7459
		0	0.652127	2.01667	11.0118	10.3349
	2-ΔΔt	1	0.525105	0.23352	0.000614718	0.000993972
		1	0.462034	0.166253	0.000414075	0.000582324
		1	0.636342	0.247128	0.0004843	0.000774235
	mean	1	0.54116	0.215634	0.000504364	0.00078351

## Sheet: 统计学分析
Group	Homo CTNNA1
Control 0h-1	1
Control 0h-2	1
Control 0h-3	1
Control 4h-1	0.448519
Control 4h-2	0.403369
Control 4h-3	0.834495
Control 8h-1	0.213007
Control 8h-2	0.173183
Control 8h-3	0.261515
Control 12h-1	0.000195226
Control 12h-2	0.000154565
Control 12h-3	0.00025714
Control 24h-1	0.0002836
Control 24h-2	0.000267604
Control 24h-3	0.000338814
LPS 0h-1	0.400457
LPS 0h-2	0.277303
LPS 0h-3	0.538625
LPS 4h-1	0.125615
LPS 4h-2	0.11267
LPS 4h-3	0.138469
LPS 8h-1	0.000245496
LPS 8h-2	0.000159151
LPS 8h-3	0.00023048
LPS 12h-1	0.000392414
LPS 12h-2	0.000260749
LPS 12h-3	0.000534736
LPS 24h-1	0.000515228
LPS 24h-2	0.000389646
LPS 24h-3	0.000632665
LPS+NC 0h-1	0.397605
LPS+NC 0h-2	0.297693
LPS+NC 0h-3	0.413212
LPS+NC 4h-1	0.098549
LPS+NC 4h-2	0.0914867
LPS+NC 4h-3	0.153093
LPS+NC 8h-1	0.000146194
LPS+NC 8h-2	0.000135505
LPS+NC 8h-3	0.000188377
LPS+NC 12h-1	0.000252476
LPS+NC 12h-2	0.000249277
LPS+NC 12h-3	0.000343887
LPS+NC 24h-1	0.000519272
LPS+NC 24h-2	0.000403965
LPS+NC 24h-3	0.000616595
LPS+si-EIF4A3-1 0h-1	0.415275
LPS+si-EIF4A3-1 0h-2	0.352483
LPS+si-EIF4A3-1 0h-3	0.671446
LPS+si-EIF4A3-1 4h-1	0.269559
LPS+si-EIF4A3-1 4h-2	0.147095
LPS+si-EIF4A3-1 4h-3	0.213119
LPS+si-EIF4A3-1 8h-1	0.000127317
LPS+si-EIF4A3-1 8h-2	9.43492e-05
LPS+si-EIF4A3-1 8h-3	0.000171856
LPS+si-EIF4A3-1 12h-1	0.000151923
LPS+si-EIF4A3-1 12h-2	9.43137e-05
LPS+si-EIF4A3-1 12h-3	0.000157937
LPS+si-EIF4A3-1 24h-1	0.00029509
LPS+si-EIF4A3-1 24h-2	0.000207258
LPS+si-EIF4A3-1 24h-3	0.000366193
LPS+si-EIF4A3-2 0h-1	0.527388
LPS+si-EIF4A3-2 0h-2	0.429001
LPS+si-EIF4A3-2 0h-3	0.962783
LPS+si-EIF4A3-2 4h-1	0.329323
LPS+si-EIF4A3-2 4h-2	0.197667
LPS+si-EIF4A3-2 4h-3	0.438751
LPS+si-EIF4A3-2 8h-1	0.000180693
LPS+si-EIF4A3-2 8h-2	0.000143329
LPS+si-EIF4A3-2 8h-3	0.00022367
LPS+si-EIF4A3-2 12h-1	0.000193332
LPS+si-EIF4A3-2 12h-2	0.000142644
LPS+si-EIF4A3-2 12h-3	0.000181372
LPS+si-EIF4A3-2 24h-1	0.000308638
LPS+si-EIF4A3-2 24h-2	0.000229094
LPS+si-EIF4A3-2 24h-3	0.00039656
LPS+si-EIF4A3-3 0h-1	0.700083
LPS+si-EIF4A3-3 0h-2	0.722685
LPS+si-EIF4A3-3 0h-3	1.00465
LPS+si-EIF4A3-3 4h-1	0.367617
LPS+si-EIF4A3-3 4h-2	0.333905
LPS+si-EIF4A3-3 4h-3	0.639299
LPS+si-EIF4A3-3 8h-1	0.163483
LPS+si-EIF4A3-3 8h-2	0.120149
LPS+si-EIF4A3-3 8h-3	0.248277
LPS+si-EIF4A3-3 12h-1	0.000430354
LPS+si-EIF4A3-3 12h-2	0.000299246
LPS+si-EIF4A3-3 12h-3	0.000486551
LPS+si-EIF4A3-3 24h-1	0.000695863
LPS+si-EIF4A3-3 24h-2	0.000420837
LPS+si-EIF4A3-3 24h-3	0.000777833
