# Supplementary material for: Mechanistic study of the hsa_circ_0074158 binding EIF4A3 impairing sepsis-induced endothelial barrier
Source: Front Immunol. 2025 Sep 22;16:1621095. doi: 10.3389/fimmu.2025.1621095 (PMC12497631; doi:10.3389/fimmu.2025.1621095)
Supplement: Supplementary file 7 [file DataSheet7.zip]

Archive with 2 entries (2 files):
- Supplementary 2, miRWalk_miRNA_Targets.csv
- __MACOSX/._Supplementary 2, miRWalk_miRNA_Targets.csv
