# Supplementary material for: Mechanistic study of the hsa_circ_0074158 binding EIF4A3 impairing sepsis-induced endothelial barrier
Source: Front Immunol. 2025 Sep 22;16:1621095. doi: 10.3389/fimmu.2025.1621095 (PMC12497631; doi:10.3389/fimmu.2025.1621095)
Supplement: Supplementary file 7 [file DataSheet7.zip › Supplementary 2, miRWalk_miRNA_Targets.csv]

mirnaid	refseqid	genesymbol	duplex	start	end	bindingp	energy	seed	accessibility	au	phylopstem	phylopflank	me	number_of_pairings	binding_region_length	longest_consecutive_pairings	position	validated	TargetScan	miRDB
hsa-miR-132-3p	NM_001278196	ZBTB18	TAACAGTCTACAGCCATGGTCG#ATTGTGTGTTGCTGGACTGTTT#.(((((((((((((((((((..#)))))).)))).))))))))).	3575	3597	0.9615384615384616	-18.7	1	0.007286265	0.662	3.978097142857144	4.965106325000001	-3.793324837357118	19	22	9	3UTR		1	1
hsa-miR-132-3p	NM_006482	DYRK2	TAACAGTCTACAGCCATGGTCG#TGAAAATGGTTGAATGTGGACTGTG#..(((((((((((((((..(((#)))..)))))....)))))))))).	5910	5935	0.9615384615384616	-21.4	1	0.006115394	0.706	4.844118231578946	4.50859153	-4.95700071937229	18	25	10	3UTR		1	1
hsa-miR-132-3p	NM_003601	SMARCA5	TAACAGTCTACAGCCATGGTCG#CCATGCTGTTGATTGC#...(((((.((((.(((((...#))))))))).))))).	5710	5726	0.9615384615384616	-17.5	0	0.002066183	0.691	0.0	0.0	-8.427769769444907	14	16	9	3UTR		1	0
hsa-miR-132-3p	NM_205768	ZBTB18	TAACAGTCTACAGCCATGGTCG#ATTGTGTGTTGCTGGACTGTTT#.(((((((((((((((((((..#)))))).)))).))))))))).	3396	3418	0.9615384615384616	-18.7	1	0.007286265	0.662	4.766967619047618	4.791820874999999	-3.793324837357118	19	22	9	3UTR		1	1
hsa-miR-132-3p	NM_001080472	FITM2	TAACAGTCTACAGCCATGGTCG#TGGCATGGCTGTGGTCCCTCCCTCCTGTTAC#((((((.((((((((((.((((#))))))))))))))..........)))))).	2865	2896	0.9615384615384616	-21.5	0	0.08152295	0.485	0.155547	-0.05363262500000002	-5.4812609810729835	20	31	14	3UTR		1	0
hsa-miR-132-3p	NM_021961	TEAD1	TAACAGTCTACAGCCATGGTCG#GCTGCTGGGAGTGGGCTGTG#..(((((((((..(((((((..#)))).)))..))))))))).	8845	8865	0.9743589743589743	-19.4	1	0.0004065405	0.456	0.8357695555555557	2.18486311875	-9.592934641634889	16	20	9	3UTR		1	0
hsa-miR-132-3p	NM_001330431	MAP3K3	TAACAGTCTACAGCCATGGTCG#GCCATGGTTATTGTGGAACTGTG#..((((((((((((((((((..#))))))))...)))))).)))).	4615	4638	1.0	-23.4	1	4.943335e-05	0.574	0.0	0.0	-4.95700071937229	18	23	8	3UTR	MIRT021851	1	1
hsa-miR-132-3p	NM_001330778	GAPVD1	TAACAGTCTACAGCCATGGTCG#GACTATTGCTGATAGTAGGCTGTG#..((((((((((((.((((((.#)))))).)))....))))))))).	5037	5061	1.0	-23.2	1	0.0004045388	0.632	1.7056108749999999	2.4731615475	-5.692450279622925	18	24	9	3UTR		1	1
hsa-miR-132-3p	NM_001330785	SOX5	TAACAGTCTACAGCCATGGTCG#CCAGAAGCTGTGACTGTTC#.(((((((.(((((..(((...#)))...)))))))))))).	6131	6150	1.0	-19.7	1	0.0008139249	0.662	4.8514542857142855	5.73159807	-5.818213136157129	15	19	12	3UTR	MIRT054894	1	1
hsa-miR-132-3p	NM_001348800	ZBTB20	TAACAGTCTACAGCCATGGTCG#ACCATGGTTAAGAGGGCTGA#...((((((..(((((((((..#)))))))))....)))))).	4801	4821	1.0	-19.5	0	0.001987387	0.603	0.0	0.0	-10.581821137417268	15	20	9	3UTR		1	1
hsa-miR-132-3p	NM_001348803	ZBTB20	TAACAGTCTACAGCCATGGTCG#ACCATGGTTAAGAGGGCTGA#...((((((..(((((((((..#)))))))))....)))))).	4924	4944	1.0	-19.5	0	0.001987387	0.603	0.0	0.0	-10.581821137417268	15	20	9	3UTR		1	1
hsa-miR-132-3p	NM_001349811	SAMD12	TAACAGTCTACAGCCATGGTCG#GACCATGGTGGATGGATGGTA#..((.((((((.(((((((((.#))))))))).).))))).)).	1544	1565	1.0	-22.2	0	0.01369383	0.603	1.3099414444444446	1.2499275549999995	-12.422841203781116	17	21	9	3UTR		1	0
hsa-miR-132-3p	NM_001349811	SAMD12	TAACAGTCTACAGCCATGGTCG#GGCTTTCTCTGTAGAGCTGTTAT#(((((((((((((....((((.#))))....))))))).)))))).	7683	7706	1.0	-20.6	1	0.05781873	0.574	0.46043371428571434	1.5193619500000004	-5.762913004276319	17	23	7	3UTR		1	0
hsa-miR-132-3p	NM_001353954	SCN1A	TAACAGTCTACAGCCATGGTCG#TGCACAATGGCTAGTCAGACTGTA#..(((((((((((((((.((..#.)).)))))).)).))))))).	6632	6656	1.0	-20.6	1	0.01541131	0.515	3.724722117647059	2.18201097625	-4.95700071937229	17	22	7	3UTR		1	1
hsa-miR-132-3p	NM_001363768	MAP3K3	TAACAGTCTACAGCCATGGTCG#GCCATGGTTATTGTGGAACTGTG#..((((((((((((((((((..#))))))))...)))))).)))).	4708	4731	1.0	-23.4	1	4.943335e-05	0.574	0.0	0.0	-4.95700071937229	18	23	8	3UTR	MIRT021851	1	1
hsa-miR-132-3p	NM_001363823	SPAST	TAACAGTCTACAGCCATGGTCG#TGACCTGCAGTATTTTTTTTTCTAATGTATTTGTCAGAAATCTGTTGTAGACTGTTAA#((((((((((((((........#.)))))))))))))).	2877	2935	1.0	-21.0	1	0.04171013	0.691	0.0	0.0	-4.906073086755913	14	16	14	3UTR	MIRT021774	1	1
hsa-miR-132-3p	NM_001363875	SPAST	TAACAGTCTACAGCCATGGTCG#TGACCTGCAGTATTTTTTTTTCTAATGTATTTGTCAGAAATCTGTTGTAGACTGTTAA#((((((((((((((........#.)))))))))))))).	2781	2839	1.0	-21.0	1	0.04171013	0.691	0.0	0.0	-4.906073086755913	14	16	14	3UTR	MIRT021774	1	1
hsa-miR-132-3p	NM_001365202	MEF2A	TAACAGTCTACAGCCATGGTCG#CATGGGAAAGGGCTGTTGA#(((((((((....(((((....#)))))....))))))))).	2329	2348	1.0	-18.5	1	0.002319478	0.588	5.243095555555556	4.614976041250001	-12.640789312202793	14	19	9	3UTR	MIRT021772	1	1
hsa-miR-132-3p	NM_001365203	MEF2A	TAACAGTCTACAGCCATGGTCG#CATGGGAAAGGGCTGTTGA#(((((((((....(((((....#)))))....))))))))).	2399	2418	1.0	-18.5	1	0.002319478	0.588	4.01563288888889	2.6031352675	-12.640789312202793	14	19	9	3UTR	MIRT021772	1	1
hsa-miR-132-3p	NM_001368398	FRMPD4	TAACAGTCTACAGCCATGGTCG#TGGCGATGGCTGAGAA#......(((.(((((((.((((#)))).)))))))))).	5474	5490	1.0	-19.7	0	0.0006050299	0.471	0.0	0.0	-16.80906487297163	14	16	10	3UTR		1	0
hsa-miR-132-3p	NM_001368399	FRMPD4	TAACAGTCTACAGCCATGGTCG#TGGCGATGGCTGAGAA#......(((.(((((((.((((#)))).)))))))))).	5293	5309	1.0	-19.7	0	0.0006050299	0.471	0.0	0.0	-16.80906487297163	14	16	10	3UTR		1	0
hsa-miR-132-3p	NM_001368400	FRMPD4	TAACAGTCTACAGCCATGGTCG#TGGCGATGGCTGAGAA#......(((.(((((((.((((#)))).)))))))))).	4977	4993	1.0	-19.7	0	0.0006050299	0.471	0.0	0.0	-16.80906487297163	14	16	10	3UTR		1	0
hsa-miR-132-3p	XM_047423206	GAPVD1	TAACAGTCTACAGCCATGGTCG#GACTATTGCTGATAGTAGGCTGTG#..((((((((((((.((((((.#)))))).)))....))))))))).	4974	4998	1.0	-23.2	1	0.0004045388	0.632	0.0	0.0	-5.692450279622925	18	24	9	3UTR		1	1
hsa-miR-132-3p	XM_047423646	PTPRD	TAACAGTCTACAGCCATGGTCG#GCTGTAGAACTGTTAT#((((((((((((((........#)))))))).)))))).	6723	6739	1.0	-19.4	1	0.0035359	0.706	0.0	0.0	-4.906073086755913	14	16	8	3UTR		1	1
hsa-miR-132-3p	XM_047429465	SOX5	TAACAGTCTACAGCCATGGTCG#CCAGAAGCTGTGACTGTTC#.(((((((.(((((..(((...#)))...)))))))))))).	6083	6102	1.0	-19.7	1	0.0008139249	0.662	0.0	0.0	-5.818213136157129	15	19	12	3UTR	MIRT054894	1	1
hsa-miR-132-3p	XM_047430924	ZBTB18	TAACAGTCTACAGCCATGGTCG#TGAAAAAGCCCCAGGCTGAAAGGACTGG#...((((((.(((((.(((...#.))))))))...)))))).	2948	2976	1.0	-21.0	0	3.737061e-05	0.485	0.0	0.0	-7.9900957423105305	14	19	8	3UTR		1	1
hsa-miR-132-3p	XM_047438178	C19orf47	TAACAGTCTACAGCCATGGTCG#GGCCGCTTCAGTGGTTGTGGATA#.....((((((((((((((((.#))))......)))))))))))).	2610	2633	1.0	-21.6	0	0.003269832	0.412	0.0	0.0	-13.6655996434504	16	23	12	3UTR		1	1
hsa-miR-132-3p	XM_047449402	ESRRG	TAACAGTCTACAGCCATGGTCG#GACTATATTGTAGATTGTG#..(((((((((((..((((((.#)))))).))))))))))).	3934	3953	1.0	-20.3	1	0.001618043	0.647	0.0	0.0	-6.549290197143331	17	19	11	3UTR		1	0
hsa-miR-132-3p	XM_047450140	GRSF1	TAACAGTCTACAGCCATGGTCG#ACCAGGTTGCTGGATTGTA#..(((((((((((((.((((..#))))))))).)))))))).	4303	4322	1.0	-20.6	1	0.0003486381	0.632	0.0	0.0	-5.1900497996759025	17	19	9	3UTR		1	1
hsa-miR-132-3p	NM_172315	MEIS2	TAACAGTCTACAGCCATGGTCG#GAGCAGGAGCTTCTTCCAGGAGTTCTGAGCCTTGGTTGTGGACA#.....(((((((((((.(((..#.))).))))))))))).	2693	2737	1.0	-23.1	0	0.0002882509	0.515	0.0	0.0	-13.6655996434504	14	17	11	3UTR		1	1
hsa-miR-132-3p	NM_173091	NFATC2	TAACAGTCTACAGCCATGGTCG#CGACCTGGCTAGGACTGG#...((((((..(((((.(((((#)))))))))).)))))).	5008	5026	1.0	-24.2	0	7.578179e-05	0.515	0.0	0.0	-10.581821137417268	16	18	10	3UTR		1	1
hsa-miR-132-3p	NM_178010	SOX5	TAACAGTCTACAGCCATGGTCG#CCAGAAGCTGTGACTGTTC#.(((((((.(((((..(((...#)))...)))))))))))).	5043	5062	1.0	-19.7	1	0.0008139249	0.662	0.3488968428571429	0.71448065125	-5.818213136157129	15	19	12	3UTR	MIRT054894	1	1
hsa-miR-132-3p	NM_198392	TCF21	TAACAGTCTACAGCCATGGTCG#CCATGGTTGTCCATTGA#...((((..((((((((((...#))))))))))..)))).	2120	2137	1.0	-18.5	0	0.0001003191	0.441	2.089235	3.14082708	-9.884564781105134	14	17	10	3UTR		1	0
hsa-miR-132-3p	NM_198859	PRICKLE2	TAACAGTCTACAGCCATGGTCG#GGCCTTTGGTGTGGGCTC#....((((((((.(((.((((.#))))..))))))))))).	8181	8199	1.0	-20.1	0	6.480407e-06	0.515	0.0	0.0	-10.835693081304171	15	18	11	3UTR		1	1
hsa-miR-132-3p	NM_199436	SPAST	TAACAGTCTACAGCCATGGTCG#TGACCTGCAGTATTTTTTTTTCTAATGTATTTGTCAGAAATCTGTTGTAGACTGTTAA#((((((((((((((........#.)))))))))))))).	2784	2842	1.0	-21.0	1	0.04171013	0.691	-0.0012589142857142774	9.350000000032943e-06	-4.906073086755913	14	16	14	3UTR	MIRT021774	1	1
hsa-miR-132-3p	NM_001370528	PRICKLE2	TAACAGTCTACAGCCATGGTCG#GGCCTTTGGTGTGGGCTC#....((((((((.(((.((((.#))))..))))))))))).	7899	7917	1.0	-20.1	0	6.480407e-06	0.515	0.0	0.0	-10.835693081304171	15	18	11	3UTR		1	1
hsa-miR-132-3p	NM_001377405	ATXN7	TAACAGTCTACAGCCATGGTCG#GAGCGTTACTGTAGACC#.....((((((((..(((.((.#)).)))..)))))))).	3451	3468	1.0	-17.7	0	0.003640889	0.574	0.0	0.0	-15.257889121221442	13	17	8	3UTR		1	1
hsa-miR-132-3p	NM_001377406	ATXN7	TAACAGTCTACAGCCATGGTCG#GAGCGTTACTGTAGACC#.....((((((((..(((.((.#)).)))..)))))))).	3130	3147	1.0	-17.7	0	0.003640889	0.574	0.0	0.0	-15.257889121221442	13	17	8	3UTR		1	1
hsa-miR-132-3p	NM_001377959	SPAST	TAACAGTCTACAGCCATGGTCG#TGACCTGCAGTATTTTTTTTTCTAATGTATTTGTCAGAAATCTGTTGTAGACTGTTAA#((((((((((((((........#.)))))))))))))).	2713	2771	1.0	-21.0	1	0.04171013	0.691	0.0	0.0	-4.906073086755913	14	16	14	3UTR	MIRT021774	1	1
hsa-miR-132-3p	NM_001388386	SREBF1	TAACAGTCTACAGCCATGGTCG#GGCACATGGTTGGGCTGTG#..((((((..(((((((((((.#))).)))))))))))))).	4255	4274	1.0	-23.1	1	5.36962e-06	0.368	0.0	0.0	-7.255896845946231	17	19	14	3UTR		1	1
hsa-miR-132-3p	NM_001393393	ZBTB20	TAACAGTCTACAGCCATGGTCG#ACCATGGTTAAGAGGGCTGA#...((((((..(((((((((..#)))))))))....)))))).	4490	4510	1.0	-19.5	0	0.001987387	0.603	0.0	0.0	-10.581821137417268	15	20	9	3UTR		1	1
hsa-miR-132-3p	NM_001393406	AMD1	TAACAGTCTACAGCCATGGTCG#GACCCAGAGTTGTAGATTGA#...((((((((((((..((((.#))))..).))))))))))).	2242	2262	1.0	-22.1	0	0.0009712573	0.544	0.0	0.0	-6.747589273982352	16	20	11	3UTR	MIRT508137	1	1
hsa-miR-132-3p	NM_014728	FRMPD4	TAACAGTCTACAGCCATGGTCG#TGGCGATGGCTGAGAA#......(((.(((((((.((((#)))).)))))))))).	5489	5505	1.0	-19.7	0	0.0006050299	0.471	0.0	0.0	-16.80906487297163	14	16	10	3UTR		1	0
hsa-miR-132-3p	NM_014795	ZEB2	TAACAGTCTACAGCCATGGTCG#TGGCAACATGTTCTTTTTGGGCTAGTAGGCTGTG#..(((((((((((((.......#.)))).))))))))).	8843	8877	1.0	-21.0	1	0.0007350415	0.603	3.5496340714285712	4.6416472650000005	-5.1900497996759025	13	16	9	3UTR		1	1
hsa-miR-132-3p	NM_014946	SPAST	TAACAGTCTACAGCCATGGTCG#TGACCTGCAGTATTTTTTTTTCTAATGTATTTGTCAGAAATCTGTTGTAGACTGTTAA#((((((((((((((........#.)))))))))))))).	2880	2938	1.0	-21.0	1	0.04171013	0.691	0.8793554135714284	1.001059527	-4.906073086755913	14	16	14	3UTR	MIRT021774	1	1
hsa-miR-132-3p	NM_015635	GAPVD1	TAACAGTCTACAGCCATGGTCG#GACTATTGCTGATAGTAGGCTGTG#..((((((((((((.((((((.#)))))).)))....))))))))).	5199	5223	1.0	-23.2	1	0.0004045388	0.632	1.7056108749999999	2.4731615475	-5.692450279622925	18	24	9	3UTR		1	1
hsa-miR-132-3p	NM_016480	PAIP2	TAACAGTCTACAGCCATGGTCG#GCTGAGACTGTTAC#(((((((((.((((........#))))))))))))).	685	699	1.0	-18.2	1	0.001240474	0.676	6.110128888888889	4.142533375	-6.148579555084091	13	14	13	3UTR		1	1
hsa-miR-132-3p	NM_018019	MED9	TAACAGTCTACAGCCATGGTCG#GACCAGGTCTACCTTGGGACTGTTAT#(((((((((.(((((.(((((.#))))))))......))))))))))).	1932	1958	1.0	-21.5	1	0.01255231	0.603	0.3034177777777778	0.14596258	-5.413129994833456	19	26	11	3UTR		1	1
hsa-miR-132-3p	NM_001194990	MEPCE	TAACAGTCTACAGCCATGGTCG#GACCATGGATAGAGGGACTGA#...((((((....((((((((.#))))))))......)))))).	2127	2148	1.0	-23.3	0	0.03731112	0.426	1.927644375	0.7431777087500001	-15.217755059679867	14	21	8	3UTR		1	0
hsa-miR-132-3p	NM_001194990	MEPCE	TAACAGTCTACAGCCATGGTCG#ACCATCATCTTCCTCTCCCCCAGCCTCCCAGGCTGGATGGCATGGACTGTTT#.((((((((((((((.(((...#.)))))))).......))))))))).	1934	1986	1.0	-21.4	1	0.004431681	0.412	0.7623032857142858	1.3263347849999998	-4.026373917660731	17	26	9	3UTR		1	0
hsa-miR-132-3p	NM_001194992	MEPCE	TAACAGTCTACAGCCATGGTCG#GACCATGGATAGAGGGACTGA#...((((((....((((((((.#))))))))......)))))).	1577	1598	1.0	-23.3	0	0.03731112	0.426	1.927644375	0.7431777087500001	-15.217755059679867	14	21	8	3UTR		1	0
hsa-miR-132-3p	NM_001194992	MEPCE	TAACAGTCTACAGCCATGGTCG#ACCATCATCTTCCTCTCCCCCAGCCTCCCAGGCTGGATGGCATGGACTGTTT#.((((((((((((((.(((...#.)))))))).......))))))))).	1384	1436	1.0	-21.4	1	0.004431681	0.412	0.7623032857142858	1.3263347849999998	-4.026373917660731	17	26	9	3UTR		1	0
hsa-miR-132-3p	NM_001195278	TMEM178B	TAACAGTCTACAGCCATGGTCG#CCATGGTGTGACTGTTT#.(((((((.(((.((((((...#)))))))))))))))).	7567	7584	1.0	-21.3	1	0.0005766235	0.603	2.2136	1.00133165	-6.138845108269123	16	17	16	3UTR		1	1
hsa-miR-132-3p	NM_001204862	ELOC	TAACAGTCTACAGCCATGGTCG#GGCCATGGTGGCACACGCCTGTAATCCCAGCTACTTGTGAGGCTGA#...((((((((((((((((((.#)))))))))..........................))).)))))).	1835	1881	1.0	-22.3	0	8.362404e-05	0.441	1.2543552666666666	2.7573983175000008	-6.514540193678739	18	46	9	3UTR	MIRT500830	1	1
hsa-miR-132-3p	NM_001243519	ESRRG	TAACAGTCTACAGCCATGGTCG#GACTATATTGTAGATTGTG#..(((((((((((..((((((.#)))))).))))))))))).	4246	4265	1.0	-20.3	1	0.001618043	0.647	0.0	0.0	-6.549290197143331	17	19	11	3UTR		1	0
hsa-miR-132-3p	NM_001261414	SOX5	TAACAGTCTACAGCCATGGTCG#CCAGAAGCTGTGACTGTTC#.(((((((.(((((..(((...#)))...)))))))))))).	6295	6314	1.0	-19.7	1	0.0008139249	0.662	2.5853692857142856	4.7550335375	-5.818213136157129	15	19	12	3UTR	MIRT054894	1	1
hsa-miR-132-3p	NM_001276286	BBX	TAACAGTCTACAGCCATGGTCG#TGACTCTATTCATACTAGGTTTAGCTTCTCATGGTTGTAGATA#.....((((((((((((((...#.)))))))))))))).	3738	3781	1.0	-21.4	0	0.007637424	0.632	1.9704930000000005	2.6505591512500004	-13.6655996434504	14	16	14	3UTR		1	1
hsa-miR-132-3p	NM_001282679	GAPVD1	TAACAGTCTACAGCCATGGTCG#GACTATTGCTGATAGTAGGCTGTG#..((((((((((((.((((((.#)))))).)))....))))))))).	5338	5362	1.0	-23.2	1	0.0004045388	0.632	1.7056108749999999	2.4731615475	-5.692450279622925	18	24	9	3UTR		1	1
hsa-miR-132-3p	NM_001282680	GAPVD1	TAACAGTCTACAGCCATGGTCG#GACTATTGCTGATAGTAGGCTGTG#..((((((((((((.((((((.#)))))).)))....))))))))).	5284	5308	1.0	-23.2	1	0.0004045388	0.632	1.7056108749999999	2.4731615475	-5.692450279622925	18	24	9	3UTR		1	1
hsa-miR-132-3p	NM_001282681	GAPVD1	TAACAGTCTACAGCCATGGTCG#GACTATTGCTGATAGTAGGCTGTG#..((((((((((((.((((((.#)))))).)))....))))))))).	5055	5079	1.0	-23.2	1	0.0004045388	0.632	1.7056108749999999	2.4731615475	-5.692450279622925	18	24	9	3UTR		1	1
hsa-miR-132-3p	NM_001282787	NFIB	TAACAGTCTACAGCCATGGTCG#GGCCTGGGCTGCAAAGCGACTGTTC#.(((((((..(((((..((((.#))))..)))))......))))))).	3284	3309	1.0	-23.5	1	0.01425908	0.471	1.1743624285714287	0.7831434625000001	-6.3252700442346725	16	25	7	3UTR		1	0
hsa-miR-132-3p	NM_001284291	CBLL1	TAACAGTCTACAGCCATGGTCG#ACTAGAATTTGCTGTAAGGCAGACTGTTAA#((((((((((((((........#.))))).....))))))))).	2006	2036	1.0	-17.1	1	0.002274818	0.706	1.8504902582105267	1.342510071475	-4.906073086755913	14	21	9	3UTR		1	1
hsa-miR-132-3p	NM_001287215	AMD1	TAACAGTCTACAGCCATGGTCG#GACCCAGAGTTGTAGATTGA#...((((((((((((..((((.#))))..).))))))))))).	1939	1959	1.0	-22.1	0	0.0009712573	0.544	0.0	0.0	-6.747589273982352	16	20	11	3UTR	MIRT508137	1	1
hsa-miR-132-3p	NM_001287216	AMD1	TAACAGTCTACAGCCATGGTCG#GACCCAGAGTTGTAGATTGA#...((((((((((((..((((.#))))..).))))))))))).	1812	1832	1.0	-22.1	0	0.0009712573	0.544	-0.18448521999999998	0.08703016875000004	-6.747589273982352	16	20	11	3UTR	MIRT508137	1	1
hsa-miR-132-3p	NM_018945	PDE7B	TAACAGTCTACAGCCATGGTCG#GGTTGTGGAAAGTTAA#((((..(((((((((.......#)))))))))..)))).	3758	3774	1.0	-17.1	0	0.01653078	0.676	0.19488103333333334	0.64209562375	-10.190619462510798	13	16	9	3UTR		1	0
hsa-miR-132-3p	NM_019606	MEPCE	TAACAGTCTACAGCCATGGTCG#GACCATGGATAGAGGGACTGA#...((((((....((((((((.#))))))))......)))))).	2660	2681	1.0	-23.3	0	0.03731112	0.426	1.927644375	0.7431777087500001	-15.217755059679867	14	21	8	3UTR		1	0
hsa-miR-132-3p	NM_019606	MEPCE	TAACAGTCTACAGCCATGGTCG#ACCATCATCTTCCTCTCCCCCAGCCTCCCAGGCTGGATGGCATGGACTGTTT#.((((((((((((((.(((...#.)))))))).......))))))))).	2467	2519	1.0	-21.4	1	0.004431681	0.412	0.7623032857142858	1.3263347849999998	-4.026373917660731	17	26	9	3UTR		1	0
hsa-miR-132-3p	NM_020235	BBX	TAACAGTCTACAGCCATGGTCG#TGACTCTATTCATACTAGGTTTAGCTTCTCATGGTTGTAGATA#.....((((((((((((((...#.)))))))))))))).	4657	4700	1.0	-21.4	0	0.007637424	0.632	1.9704930000000005	2.6505591512500004	-13.6655996434504	14	16	14	3UTR		1	1
hsa-miR-132-3p	NM_020685	C3orf14	TAACAGTCTACAGCCATGGTCG#GCCGTTTGTGGACTGTTGC#(((((((((((((..(((((..#)))))))))))))))))).	3126	3145	1.0	-21.2	1	0.000411673	0.676	0.34138033076923074	0.6024511937499999	-5.529863923972706	18	19	18	3UTR		1	0
hsa-miR-132-3p	NM_020685	C3orf14	TAACAGTCTACAGCCATGGTCG#CCACCTTGTAGACTGTA#..(((((((((((...(((...#)))..))))))))))).	2749	2766	1.0	-17.7	1	0.04385361	0.471	0.8893798181818181	1.0097988125000001	-6.782339277446944	14	17	11	3UTR		1	0
hsa-miR-132-3p	NM_020928	ZSWIM6	TAACAGTCTACAGCCATGGTCG#GATTGCATGGTTGGACTGA#...(((((..(((((((((((.#)))..))))))))))))).	4536	4555	1.0	-19.0	0	0.001628787	0.618	3.3792173076923073	2.8607311125000003	-8.81343632025268	16	19	13	3UTR		1	1
hsa-miR-132-3p	NM_022475	HHIP	TAACAGTCTACAGCCATGGTCG#TGATTATGTGCTGTAGAA#......((((((((((((((((#)))))))).)))))))).	9405	9423	1.0	-20.7	0	0.002664811	0.632	0.34631092352941173	0.36458073250000006	-15.566558404643448	16	18	8	3UTR		1	1
hsa-miR-132-3p	NM_024814	CBLL1	TAACAGTCTACAGCCATGGTCG#ACTAGAATTTGCTGTAAGGCAGACTGTTAA#((((((((((((((........#.))))).....))))))))).	2009	2039	1.0	-17.1	1	0.002274818	0.706	1.315626947368421	1.4682164214749998	-4.906073086755913	14	21	9	3UTR		1	1
hsa-miR-132-3p	NM_030938	VMP1	TAACAGTCTACAGCCATGGTCG#GCTGTATGACTGTTAC#((((((((((((((........#)))))).)))))))).	3038	3054	1.0	-19.3	1	0.02926056	0.647	0.15811697999999996	0.28671448499999996	-4.906073086755913	14	16	8	3UTR	MIRT464180	1	0
hsa-miR-132-3p	NM_031212	SLC25A28	TAACAGTCTACAGCCATGGTCG#CATCCTGGGCCTGATGACCTGCTCTAGACTGTTAT#((((((((((.(((...(((((#.))))).))).)))))))))).	1437	1472	1.0	-23.0	1	0.00438064	0.485	0.6674068899999999	1.1911696412500006	-7.730847562166263	18	22	10	3UTR		1	1
hsa-miR-132-3p	NM_031283	TCF7L1	TAACAGTCTACAGCCATGGTCG#TGACCACTCTGGACTGTTC#.(((((((((.((...((((((#)))))))).))))))))).	2151	2170	1.0	-18.3	1	0.0008198941	0.603	3.839455555555556	3.1166251249999997	-8.443437870842123	17	19	9	3UTR		1	1
hsa-miR-132-3p	NM_001142568	BBX	TAACAGTCTACAGCCATGGTCG#TGACTCTATTCATACTAGGTTTAGCTTCTCATGGTTGTAGATA#.....((((((((((((((...#.)))))))))))))).	4747	4790	1.0	-21.4	0	0.007637424	0.632	1.9704930000000005	2.6505591512500004	-13.6655996434504	14	16	14	3UTR		1	1
hsa-miR-132-3p	NM_001146016	TJAP1	TAACAGTCTACAGCCATGGTCG#TGGCCCCCACTCCCAACCTTGGCTCTAGACTGTTAC#((((((((((.(((((.(((..#.))).))))).)))))))))).	2599	2635	1.0	-26.4	1	0.007010805	0.529	0.8241519799999999	0.7417623224999998	-6.7623489216120145	18	22	10	3UTR	MIRT007167	1	1
hsa-miR-132-3p	NM_001146017	TJAP1	TAACAGTCTACAGCCATGGTCG#TGGCCCCCACTCCCAACCTTGGCTCTAGACTGTTAC#((((((((((.(((((.(((..#.))).))))).)))))))))).	2437	2473	1.0	-26.4	1	0.007010805	0.529	-0.36462511999999997	0.26066047999999997	-6.7623489216120145	18	22	10	3UTR	MIRT007167	1	1
hsa-miR-132-3p	NM_001146018	TJAP1	TAACAGTCTACAGCCATGGTCG#TGGCCCCCACTCCCAACCTTGGCTCTAGACTGTTAC#((((((((((.(((((.(((..#.))).))))).)))))))))).	2626	2662	1.0	-26.4	1	0.007010805	0.529	0.8241519799999999	0.7417623224999998	-6.7623489216120145	18	22	10	3UTR	MIRT007167	1	1
hsa-miR-132-3p	NM_001146020	TJAP1	TAACAGTCTACAGCCATGGTCG#TGGCCCCCACTCCCAACCTTGGCTCTAGACTGTTAC#((((((((((.(((((.(((..#.))).))))).)))))))))).	2420	2456	1.0	-26.4	1	0.007010805	0.529	0.8241519799999999	0.7417623224999998	-6.7623489216120145	18	22	10	3UTR	MIRT007167	1	1
hsa-miR-132-3p	NM_001164623	AGO2	TAACAGTCTACAGCCATGGTCG#TGACTATGGGGTGCTTCTGTGATCTGTTT#.(((((..((((((((((((((#))))))))).......)))))..))))).	3520	3549	1.0	-19.7	0	0.0123046	0.588	-0.18371392380952387	0.0922604874999999	-7.650646301409068	19	29	9	3UTR	MIRT734062	1	0
hsa-miR-132-3p	NM_001167830	TMED5	TAACAGTCTACAGCCATGGTCG#ACCTCTCCTGTATGGCTGTTACTGTA#..(((((..(((((((((....#.))))))))).))))).	2888	2914	1.0	-19.6	0	0.001173739	0.603	0.5405901	0.4300790724999999	-8.327025306798683	14	17	9	3UTR		1	0
hsa-miR-132-3p	NM_001167830	TMED5	TAACAGTCTACAGCCATGGTCG#ACTTTGGCTGTAGGT#......((((((((((.(((..#))).)))))))))).	2066	2081	1.0	-18.4	0	0.003538756	0.676	0.5352243000000001	0.28722709999999996	-15.566558404643448	13	15	10	3UTR		1	0
hsa-miR-132-3p	NM_001169122	AFF2	TAACAGTCTACAGCCATGGTCG#CGGGTAGAATTTAGCTGTAAGCATGTTGTTAGCCAGCCTGTAGACTGTTAA#(((((((((((((.(.((((..#.))))).))))))))))))).	7366	7417	1.0	-25.1	1	0.000665471	0.647	1.8451657461538458	2.063317522	-5.027463444025684	18	21	13	3UTR		1	0
hsa-miR-132-3p	NM_001169122	AFF2	TAACAGTCTACAGCCATGGTCG#CTGTGGCTGTGATGGTTGT#((((.(((.((((((((((...#))))))))))))).)))).	11221	11240	1.0	-20.0	0	0.005458357	0.5	0.19370059	0.1072263675	-9.113001279259901	17	19	13	3UTR		1	0
hsa-miR-132-3p	NM_001169124	AFF2	TAACAGTCTACAGCCATGGTCG#CGGGTAGAATTTAGCTGTAAGCATGTTGTTAGCCAGCCTGTAGACTGTTAA#(((((((((((((.(.((((..#.))))).))))))))))))).	7366	7417	1.0	-25.1	1	0.000665471	0.647	1.8451657461538458	2.063317522	-5.027463444025684	18	21	13	3UTR		1	0
hsa-miR-132-3p	NM_001169124	AFF2	TAACAGTCTACAGCCATGGTCG#CTGTGGCTGTGATGGTTGT#((((.(((.((((((((((...#))))))))))))).)))).	11221	11240	1.0	-20.0	0	0.005458357	0.5	0.19370059	0.1072263675	-9.113001279259901	17	19	13	3UTR		1	0
hsa-miR-132-3p	NM_001170628	AFF2	TAACAGTCTACAGCCATGGTCG#CGGGTAGAATTTAGCTGTAAGCATGTTGTTAGCCAGCCTGTAGACTGTTAA#(((((((((((((.(.((((..#.))))).))))))))))))).	6003	6054	1.0	-25.1	1	0.000665471	0.647	0.0	0.0	-5.027463444025684	18	21	13	3UTR		1	0
hsa-miR-132-3p	NM_001171653	ZEB2	TAACAGTCTACAGCCATGGTCG#TGGCAACATGTTCTTTTTGGGCTAGTAGGCTGTG#..(((((((((((((.......#.)))).))))))))).	8771	8805	1.0	-21.0	1	0.0007350415	0.603	3.5496340714285712	4.6416472650000005	-5.1900497996759025	13	16	9	3UTR		1	1
hsa-miR-132-3p	NM_001177387	ATXN7	TAACAGTCTACAGCCATGGTCG#GAGCGTTACTGTAGACC#.....((((((((..(((.((.#)).)))..)))))))).	3226	3243	1.0	-17.7	0	0.003640889	0.574	1.6769055	0.80162978625	-15.257889121221442	13	17	8	3UTR		1	1
hsa-miR-132-3p	NM_001190738	NFIB	TAACAGTCTACAGCCATGGTCG#GGCCTGGGCTGCAAAGCGACTGTTC#.(((((((..(((((..((((.#))))..)))))......))))))).	3819	3844	1.0	-23.5	1	0.01425908	0.471	0.4558807714285715	1.0046874350000001	-6.3252700442346725	16	25	7	3UTR		1	0
hsa-miR-132-3p	NM_005197	FOXN3	TAACAGTCTACAGCCATGGTCG#ACCATGGCCAAAACGATTGTG#..((((((....((((((((..#))))))))......)))))).	5704	5725	1.0	-18.6	1	0.002628669	0.544	-0.14555750000000003	0.352072985	-13.427474630952936	14	21	8	3UTR		1	1
hsa-miR-132-3p	NM_005517	HMGN2	TAACAGTCTACAGCCATGGTCG#GACCTGGCTGTATTGTTGG#(((((((..(((((((.((((.#)))))))))))))))))).	1894	1913	1.0	-23.7	1	0.0008648907	0.621	-0.2193892	-0.09025352144230771	-7.307599033628058	18	19	18	3UTR		1	0
hsa-miR-132-3p	NM_005587	MEF2A	TAACAGTCTACAGCCATGGTCG#CATGGGAAAGGGCTGTTGA#(((((((((....(((((....#)))))....))))))))).	2375	2394	1.0	-18.5	1	0.002319478	0.588	3.997323888888888	2.7308574824999994	-12.640789312202793	14	19	9	3UTR	MIRT021772	1	1
hsa-miR-132-3p	NM_005648	ELOC	TAACAGTCTACAGCCATGGTCG#GGCCATGGTGGCACACGCCTGTAATCCCAGCTACTTGTGAGGCTGA#...((((((((((((((((((.#)))))))))..........................))).)))))).	1855	1901	1.0	-22.3	0	8.362404e-05	0.441	0.982293764444444	2.5914390424999993	-6.514540193678739	18	46	9	3UTR	MIRT500830	1	1
hsa-miR-132-3p	NM_005744	ARIH1	TAACAGTCTACAGCCATGGTCG#GGCCATTCTGGCTGTGGTATTT#....(((((((((((((((((.#)))))...))))))))).))).	3511	3533	1.0	-21.8	0	0.0003714886	0.618	1.8982422380952377	2.2790039749999997	-9.546562468637928	17	22	9	3UTR		1	0
hsa-miR-132-3p	NM_005898	CAPRIN1	TAACAGTCTACAGCCATGGTCG#ACCAAAATGGATAGGCTGTTGA#((((((((((...(((((((..#))))...))).)))))))))).	3947	3969	1.0	-17.3	1	0.02230487	0.618	2.0503485	1.7366796400000002	-11.398282843874613	17	22	10	3UTR		1	1
hsa-miR-132-3p	NM_005955	MTF1	TAACAGTCTACAGCCATGGTCG#GGTCAAGGCTGTGGACTGA#...((((((((((((.(((((.#))))).)))))))))))).	5815	5834	1.0	-26.3	0	0.00164734	0.5	1.6353281666666664	1.9957140124999995	-6.747589273982352	17	19	12	3UTR		1	0
hsa-miR-132-3p	NM_006311	NCOR1	TAACAGTCTACAGCCATGGTCG#GACCATGAGCTGAGTCACTGTG#..(((((((.(((((((((((.#))))))).))))))..))))).	10640	10662	1.0	-24.5	1	0.000503062	0.691	0.46235659166666676	0.7735178762499999	-6.199507187700468	18	22	7	3UTR		1	0
hsa-miR-132-3p	NM_006914	RORB	TAACAGTCTACAGCCATGGTCG#GCTGTAGACTGC#...(((((((((((........#))))))))))).	4040	4052	1.0	-19.8	0	0.001532015	0.603	3.2086341818181823	2.7715440125000006	-7.483038834232987	11	12	11	3UTR		1	0
hsa-miR-132-3p	NM_007111	TFDP1	TAACAGTCTACAGCCATGGTCG#CGGCTATGGAGACTGTC#..(((((((....(((((((((#)))))))))))))))).	2131	2148	1.0	-21.1	1	0.0003094146	0.544	2.836978111111111	1.7676751875000005	-13.660215585373416	16	17	16	3UTR		1	1
hsa-miR-132-3p	NM_007111	TFDP1	TAACAGTCTACAGCCATGGTCG#GACGTGCTGTGGATGTGTG#..((((((((((((....(((.#)))..))))))))).))).	1602	1621	1.0	-18.4	1	0.0008759351	0.515	1.3592746153846156	0.81687588225	-5.925499359926538	15	19	9	3UTR		1	1
hsa-miR-132-3p	NM_007294	BRCA1	TAACAGTCTACAGCCATGGTCG#CGGTCATGGTGGTGGACA#.....((((((.((((((((((#)))))))))).)))))).	6417	6435	1.0	-21.3	0	0.001151672	0.544	3.1965727999999998	0.9256021900000002	-17.012402953046756	16	18	10	3UTR		1	1
hsa-miR-132-3p	NM_007297	BRCA1	TAACAGTCTACAGCCATGGTCG#CGGTCATGGTGGTGGACA#.....((((((.((((((((((#)))))))))).)))))).	6357	6375	1.0	-21.3	0	0.001151672	0.544	0.45606363099999997	0.941761689	-17.012402953046756	16	18	10	3UTR		1	1
hsa-miR-132-3p	NM_007298	BRCA1	TAACAGTCTACAGCCATGGTCG#CGGTCATGGTGGTGGACA#.....((((((.((((((((((#)))))))))).)))))).	3011	3029	1.0	-21.3	0	0.001151672	0.544	0.6528116	0.7483850303749997	-17.012402953046756	16	18	10	3UTR		1	1
hsa-miR-132-3p	NM_007299	BRCA1	TAACAGTCTACAGCCATGGTCG#CGGTCATGGTGGTGGACA#.....((((((.((((((((((#)))))))))).)))))).	3025	3043	1.0	-21.3	0	0.001151672	0.544	4.058154	0.9348007976250003	-17.012402953046756	16	18	10	3UTR		1	1
hsa-miR-132-3p	NM_007300	BRCA1	TAACAGTCTACAGCCATGGTCG#CGGTCATGGTGGTGGACA#.....((((((.((((((((((#)))))))))).)))))).	6480	6498	1.0	-21.3	0	0.001151672	0.544	3.1965727999999998	0.9256021900000002	-17.012402953046756	16	18	10	3UTR		1	1
hsa-miR-132-3p	NM_014217	KCNK2	TAACAGTCTACAGCCATGGTCG#TGACCAGGCTGGTAAAATTGGCTGC#...(((((..(((((.((((((#)))))))))))........))))).	2596	2621	1.0	-21.4	0	8.750024e-05	0.559	0.5972496833333334	1.0615052237500002	-9.046485400556294	16	25	11	3UTR		1	1
hsa-miR-132-3p	NM_001438	ESRRG	TAACAGTCTACAGCCATGGTCG#GACTATATTGTAGATTGTG#..(((((((((((..((((((.#)))))).))))))))))).	3947	3966	1.0	-20.3	1	0.001618043	0.647	0.0	0.0	-6.549290197143331	17	19	11	3UTR		1	0
hsa-miR-132-3p	NM_001634	AMD1	TAACAGTCTACAGCCATGGTCG#GACCCAGAGTTGTAGATTGA#...((((((((((((..((((.#))))..).))))))))))).	2171	2191	1.0	-22.1	0	0.0009712573	0.544	0.0	0.0	-6.747589273982352	16	20	11	3UTR	MIRT508137	1	1
hsa-miR-132-3p	NM_002009	FGF7	TAACAGTCTACAGCCATGGTCG#CGACCAGGATGTAGAA#......((((((.((.((((((#)))))))).)))))).	2816	2832	1.0	-19.1	0	0.006595473	0.588	0.5274336666666666	1.086822025	-17.0887380976133	14	16	8	3UTR		1	1
hsa-miR-132-3p	NM_002009	FGF7	TAACAGTCTACAGCCATGGTCG#GACCTAGCTGTAGT#.......(((((((...((((.#))))..))))))).	4142	4156	1.0	-17.1	0	0.0004814667	0.618	0.0	0.0	-18.078743580069013	11	14	7	3UTR		1	1
hsa-miR-132-3p	NM_002025	AFF2	TAACAGTCTACAGCCATGGTCG#CGGGTAGAATTTAGCTGTAAGCATGTTGTTAGCCAGCCTGTAGACTGTTAA#(((((((((((((.(.((((..#.))))).))))))))))))).	7471	7522	1.0	-25.1	1	0.000665471	0.647	0.0	0.0	-5.027463444025684	18	21	13	3UTR		1	0
hsa-miR-132-3p	NM_002092	GRSF1	TAACAGTCTACAGCCATGGTCG#ACCAGGTTGCTGGATTGTA#..(((((((((((((.((((..#))))))))).)))))))).	4638	4657	1.0	-20.6	1	0.0003486381	0.632	0.0	0.0	-5.1900497996759025	17	19	9	3UTR		1	1
hsa-miR-132-3p	NM_002399	MEIS2	TAACAGTCTACAGCCATGGTCG#GAGCAGGAGCTTCTTCCAGGAGTTCTGAGCCTTGGTTGTGGACA#.....(((((((((((.(((..#.))).))))))))))).	2595	2639	1.0	-23.1	0	0.0002882509	0.515	0.0	0.0	-13.6655996434504	14	17	11	3UTR		1	1
hsa-miR-132-3p	NM_002401	MAP3K3	TAACAGTCTACAGCCATGGTCG#GCCATGGTTATTGTGGAACTGTG#..((((((((((((((((((..#))))))))...)))))).)))).	4627	4650	1.0	-23.4	1	4.943335e-05	0.574	0.0	0.0	-4.95700071937229	18	23	8	3UTR	MIRT021851	1	1
hsa-miR-132-3p	NM_002839	PTPRD	TAACAGTCTACAGCCATGGTCG#GCTGTAGAACTGTTAT#((((((((((((((........#)))))))).)))))).	7412	7428	1.0	-19.4	1	0.0035359	0.706	0.0	0.0	-4.906073086755913	14	16	8	3UTR		1	1
hsa-miR-132-3p	NM_003457	ZNF207	TAACAGTCTACAGCCATGGTCG#GCCATAGGACAGGCTGAGGCTGA#...((((((.(((((...(((.#.))).))))))))))).	5209	5232	1.0	-20.7	0	4.28518e-08	0.456	0.0	0.0	-7.9900957423105305	14	17	11	3UTR		1	0
hsa-miR-132-3p	NM_003709	KLF7	TAACAGTCTACAGCCATGGTCG#GCCAGGAAATCCAGCTGGCTGTGGAGAGTA#..((..(((((((((((((...#.)))..))))))))))..)).	7948	7978	1.0	-21.4	0	0.0003543288	0.544	0.0	0.0	-10.976996655377809	15	21	10	3UTR		1	1
hsa-miR-132-3p	NM_004176	SREBF1	TAACAGTCTACAGCCATGGTCG#GGCACATGGTTGGGCTGTG#..((((((..(((((((((((.#))).)))))))))))))).	4367	4386	1.0	-23.1	1	5.36962e-06	0.368	0.0	0.0	-7.255896845946231	17	19	14	3UTR		1	1
hsa-miR-132-3p	NM_004501	HNRNPU	TAACAGTCTACAGCCATGGTCG#GGCAGTGGTGTAGACA#.....(((((((.((((.(((.#))).))))))))))).	5770	5786	1.0	-19.4	0	0.0006442566	0.706	4.942177471428571	5.52681812875	-14.954730256116644	14	16	11	3UTR		1	0
hsa-miR-132-3p	NM_203327	SLC23A2	TAACAGTCTACAGCCATGGTCG#TGACCATGAGCTAAGTTGTTAT#((((((.((..(((((((((((#)))))))).))).)))))))).	5863	5885	1.0	-19.3	0	0.01566222	0.676	0.0	0.0	-9.548541924811513	19	22	8	3UTR		1	1
hsa-miR-132-3p	NM_203351	MAP3K3	TAACAGTCTACAGCCATGGTCG#GCCATGGTTATTGTGGAACTGTG#..((((((((((((((((((..#))))))))...)))))).)))).	4720	4743	1.0	-23.4	1	4.943335e-05	0.574	0.0	0.0	-4.95700071937229	18	23	8	3UTR	MIRT021851	1	1
hsa-miR-132-3p	NM_205768	ZBTB18	TAACAGTCTACAGCCATGGTCG#TGAAAAAGCCCCAGGCTGAAAGGACTGG#...((((((.(((((.(((...#.))))))))...)))))).	3083	3111	1.0	-21.0	0	3.737061e-05	0.485	2.599255	2.46322357875	-7.9900957423105305	14	19	8	3UTR		1	1
hsa-miR-132-3p	NM_207645	C11orf87	TAACAGTCTACAGCCATGGTCG#GACCTGGCTTCTGCTGTTT#.((((((....(((((.((((.#)))))))))...)))))).	2219	2238	1.0	-20.4	1	0.0001692154	0.574	0.0	0.0	-11.230630368522041	15	19	9	3UTR		1	1
hsa-miR-132-3p	XM_005253168	ARFGAP2	TAACAGTCTACAGCCATGGTCG#TGTCCTCTGCCTGTGGACTGA#...((((((((((.((.((.((#)).))..)).)))))))))).	1814	1835	1.0	-19.5	0	0.0004478118	0.426	0.0	0.0	-7.371380111199145	16	21	10	3UTR		1	0
hsa-miR-132-3p	XM_005256871	NCOR1	TAACAGTCTACAGCCATGGTCG#GACCATGAGCTGAGTCACTGTG#..(((((((.(((((((((((.#))))))).))))))..))))).	10865	10887	1.0	-24.5	1	0.000503062	0.691	0.0	0.0	-6.199507187700468	18	22	7	3UTR		1	0
hsa-miR-132-3p	XM_005256872	NCOR1	TAACAGTCTACAGCCATGGTCG#GACCATGAGCTGAGTCACTGTG#..(((((((.(((((((((((.#))))))).))))))..))))).	10862	10884	1.0	-24.5	1	0.000503062	0.691	0.0	0.0	-6.199507187700468	18	22	7	3UTR		1	0
hsa-miR-132-3p	XM_005256874	NCOR1	TAACAGTCTACAGCCATGGTCG#GACCATGAGCTGAGTCACTGTG#..(((((((.(((((((((((.#))))))).))))))..))))).	10718	10740	1.0	-24.5	1	0.000503062	0.691	0.0	0.0	-6.199507187700468	18	22	7	3UTR		1	0
hsa-miR-132-3p	XM_005270211	SLC25A28	TAACAGTCTACAGCCATGGTCG#CATCCTGGGCCTGATGACCTGCTCTAGACTGTTAT#((((((((((.(((...(((((#.))))).))).)))))))))).	1066	1101	1.0	-23.0	1	0.00438064	0.485	0.0	0.0	-7.730847562166263	18	22	10	3UTR		1	1
hsa-miR-132-3p	XM_011541875	PTBP2	TAACAGTCTACAGCCATGGTCG#GCCATCCTTAGTTTGTAATTAAGATTTGGAATATGGTTGTGGATTT#....((((((((((((((.((.#.)).)))))))))))))).	2555	2601	1.0	-20.5	0	0.007755288	0.632	0.0	0.0	-9.546562468637928	16	19	14	3UTR		1	1
hsa-miR-132-3p	XM_017000686	NTNG1	TAACAGTCTACAGCCATGGTCG#TGGCCATGGCTGAAAAAATGCTGG#...((((...((((((((((((#)))))))))))).......)))).	4529	4553	1.0	-23.0	0	1.747039e-05	0.603	0.0	0.0	-11.127071249433312	16	24	12	3UTR		1	1
hsa-miR-132-3p	XM_017005164	KLF7	TAACAGTCTACAGCCATGGTCG#GCCAGGAAATCCAGCTGGCTGTGGAGAGTA#..((..(((((((((((((...#.)))..))))))))))..)).	7746	7776	1.0	-21.4	0	0.0003543288	0.544	0.0	0.0	-10.976996655377809	15	21	10	3UTR		1	1
hsa-miR-132-3p	XM_017008690	SLC10A7	TAACAGTCTACAGCCATGGTCG#GACCATTTTAAAAGCTGTAGAGCTGC#...(((((((((((.((((((.#)))))).......)))))))).))).	2420	2446	1.0	-22.0	0	0.0001613063	0.706	0.0	0.0	-7.249989753929374	17	26	8	3UTR	MIRT762539	1	0
hsa-miR-132-3p	XM_017009522	PAIP2	TAACAGTCTACAGCCATGGTCG#GCTGAGACTGTTAC#(((((((((.((((........#))))))))))))).	2111	2125	1.0	-18.2	1	0.001240474	0.676	0.0	0.0	-6.148579555084091	13	14	13	3UTR		1	1
hsa-miR-132-3p	NM_001079812	DIAPH1	TAACAGTCTACAGCCATGGTCG#GACTATGGGTTGTACTGTG#..(((((..((((((((((((.#)))))))).))))))))).	4687	4706	1.0	-20.8	0	5.074038e-05	0.485	4.628780146153846	3.3423233674999997	-8.327025306798683	17	19	9	3UTR		1	0
hsa-miR-132-3p	NM_001085471	FOXN3	TAACAGTCTACAGCCATGGTCG#ACCATGGCCAAAACGATTGTG#..((((((....((((((((..#))))))))......)))))).	5545	5566	1.0	-18.6	1	0.002628669	0.544	1.1493753750000002	0.6221535775	-13.427474630952936	14	21	8	3UTR		1	1
hsa-miR-132-3p	NM_001098477	GRSF1	TAACAGTCTACAGCCATGGTCG#ACCAGGTTGCTGGATTGTA#..(((((((((((((.((((..#))))))))).)))))))).	4252	4271	1.0	-20.6	1	0.0003486381	0.632	0.0	0.0	-5.1900497996759025	17	19	9	3UTR		1	1
hsa-miR-132-3p	NM_001101676	SAMD12	TAACAGTCTACAGCCATGGTCG#GACCATGGTGGATGGATGGTA#..((.((((((.(((((((((.#))))))))).).))))).)).	1574	1595	1.0	-22.2	0	0.01369383	0.603	1.169764022222222	1.00542974125	-12.422841203781116	17	21	9	3UTR		1	0
hsa-miR-132-3p	NM_001101676	SAMD12	TAACAGTCTACAGCCATGGTCG#GGCTTTCTCTGTAGAGCTGTTAT#(((((((((((((....((((.#))))....))))))).)))))).	7713	7736	1.0	-20.6	1	0.05781873	0.574	1.8719685714285714	1.5687658250000003	-5.762913004276319	17	23	7	3UTR		1	0
hsa-miR-132-3p	NM_001128149	ATXN7	TAACAGTCTACAGCCATGGTCG#GAGCGTTACTGTAGACC#.....((((((((..(((.((.#)).)))..)))))))).	2732	2749	1.0	-17.7	0	0.003640889	0.574	1.6769055	0.80162978625	-15.257889121221442	13	17	8	3UTR		1	1
hsa-miR-132-3p	NM_001130927	MEF2A	TAACAGTCTACAGCCATGGTCG#CATGGGAAAGGGCTGTTGA#(((((((((....(((((....#)))))....))))))))).	2107	2126	1.0	-18.5	1	0.002319478	0.588	3.997323888888888	2.7308574824999994	-12.640789312202793	14	19	9	3UTR	MIRT021772	1	1
hsa-miR-132-3p	NM_001130928	MEF2A	TAACAGTCTACAGCCATGGTCG#CATGGGAAAGGGCTGTTGA#(((((((((....(((((....#)))))....))))))))).	2083	2102	1.0	-18.5	1	0.002319478	0.588	3.438824777777777	3.3766798475	-12.640789312202793	14	19	9	3UTR	MIRT021772	1	1
hsa-miR-132-3p	NM_001135254	PAX7	TAACAGTCTACAGCCATGGTCG#GGTTGTAGACTGG#...((((((((((((.......#)))))))))))).	3458	3471	1.0	-22.1	0	0.0003081148	0.441	-0.06833818750000002	-0.012294542500000005	-6.747589273982352	12	13	12	3UTR		1	0
hsa-miR-132-3p	NM_001136049	LMLN	TAACAGTCTACAGCCATGGTCG#GGCCGGCTGCAGCTGTA#..((((.((.(((((..((((.#))))))))).)))))).	5990	6007	1.0	-20.4	0	4.416111e-05	0.412	-0.5402431	0.08781048062500005	-7.976242802875401	15	17	9	3UTR		1	1
hsa-miR-132-3p	NM_001136239	PRDM6	TAACAGTCTACAGCCATGGTCG#GATGTTTAACCTGTAGTCCATGGCTGTGTTTGACA#.....((((((((((((((.(.#.).)))))))))))...))).	6771	6806	1.0	-23.0	0	0.005455102	0.691	0.03586789411764705	0.143314015	-13.6655996434504	15	21	11	3UTR		1	1
hsa-miR-132-3p	NM_032906	PYURF	TAACAGTCTACAGCCATGGTCG#ATCAGGCTTAGGACTGTG#..(((((((..((((.((((..#))))))))..))))))).	847	865	1.0	-18.9	1	0.0009070377	0.544	-0.28191257142857135	0.22669640625000004	-9.257330743414434	15	18	8	3UTR		1	1
hsa-miR-132-3p	NM_033029	LMLN	TAACAGTCTACAGCCATGGTCG#GGCCGGCTGCAGCTGTA#..((((.((.(((((..((((.#))))))))).)))))).	5879	5896	1.0	-20.4	0	4.416111e-05	0.412	-0.5402431	0.08781048062500005	-7.976242802875401	15	17	9	3UTR		1	1
hsa-miR-132-3p	NM_080538	COLQ	TAACAGTCTACAGCCATGGTCG#GGCCGTGGACTTGGCTGAGCACTGTTAG#(((((((((.((((((.((((.#.)))))))))))).))))))).	1931	1959	1.0	-24.4	1	0.0002530673	0.456	1.6548265999999998	3.2076167512500002	-5.180080914529843	19	22	12	3UTR		1	1
hsa-miR-132-3p	NM_080677	DYNLL2	TAACAGTCTACAGCCATGGTCG#GACCTGGGTGGTGACTGA#...(((((..((.(((.((((.#))))))).))..))))).	2234	2252	1.0	-22.1	0	7.897824e-05	0.441	0.0	0.0	-10.102566932918924	14	18	7	3UTR		1	0
hsa-miR-132-3p	NM_138638	CFL2	TAACAGTCTACAGCCATGGTCG#TGGCTATGGTCCAGACTGTG#..(((((((...((((((((((#))))))))))..))))))).	1976	1996	1.0	-22.6	1	0.00157019	0.588	-0.1694544	1.03688067	-12.371084972707173	17	20	10	3UTR		1	1
hsa-miR-132-3p	NM_001291941	C3orf14	TAACAGTCTACAGCCATGGTCG#GCCGTTTGTGGACTGTTGC#(((((((((((((..(((((..#)))))))))))))))))).	2949	2968	1.0	-21.2	1	0.000411673	0.676	0.34138033076923074	0.6024511937499999	-5.529863923972706	18	19	18	3UTR		1	0
hsa-miR-132-3p	NM_001291941	C3orf14	TAACAGTCTACAGCCATGGTCG#CCACCTTGTAGACTGTA#..(((((((((((...(((...#)))..))))))))))).	2572	2589	1.0	-17.7	1	0.04385361	0.471	0.8893798181818181	1.0097988125000001	-6.782339277446944	14	17	11	3UTR		1	0
hsa-miR-132-3p	NM_001291942	C3orf14	TAACAGTCTACAGCCATGGTCG#GCCGTTTGTGGACTGTTGC#(((((((((((((..(((((..#)))))))))))))))))).	2837	2856	1.0	-21.2	1	0.000411673	0.676	0.34138033076923074	0.6024511937499999	-5.529863923972706	18	19	18	3UTR		1	0
hsa-miR-132-3p	NM_001291942	C3orf14	TAACAGTCTACAGCCATGGTCG#CCACCTTGTAGACTGTA#..(((((((((((...(((...#)))..))))))))))).	2460	2477	1.0	-17.7	1	0.04385361	0.471	0.8893798181818181	1.0097988125000001	-6.782339277446944	14	17	11	3UTR		1	0
hsa-miR-132-3p	NM_001300986	PTBP2	TAACAGTCTACAGCCATGGTCG#GAATATGGTTGTGGATTT#....((((((((((((((.((.#)).)))))))))))))).	2586	2604	1.0	-20.6	0	0.007755288	0.632	0.0	0.0	-9.546562468637928	16	18	14	3UTR		1	1
hsa-miR-132-3p	NM_001308225	ZNF521	TAACAGTCTACAGCCATGGTCG#GACTATGGTTGGACTT#....((((..(((((((((((.#))))))))))))))).	4418	4434	1.0	-21.0	0	0.003058348	0.691	3.927073181818182	5.3575518925	-11.84545859521187	15	16	15	3UTR		1	1
hsa-miR-132-3p	NM_001314007	DIAPH1	TAACAGTCTACAGCCATGGTCG#GCCATGGCTGCTGTTC#.(((((....((((((((((..#))))))))))))))).	3862	3878	1.0	-21.2	0	1.325984e-06	0.456	0.3573268	-0.009886746000000002	-9.94954242798301	15	16	15	3UTR		1	0
hsa-miR-132-3p	NM_001317939	BNC2	TAACAGTCTACAGCCATGGTCG#GACCAAGGCTCAGTCTGTA#..((((.((..((((.(((((.#))))).)))).)).)))).	9073	9092	1.0	-21.1	0	0.007236464	0.662	1.6445238	2.6067839825000005	-10.801017278285752	15	19	5	3UTR		1	1
hsa-miR-132-3p	NM_001319206	MEF2A	TAACAGTCTACAGCCATGGTCG#CATGGGAAAGGGCTGTTGA#(((((((((....(((((....#)))))....))))))))).	2393	2412	1.0	-18.5	1	0.002319478	0.588	3.997323888888888	2.7308574824999994	-12.640789312202793	14	19	9	3UTR	MIRT021772	1	1
hsa-miR-132-3p	NM_001320675	BNIP2	TAACAGTCTACAGCCATGGTCG#CGGCCATGTGTGTCCTTTTAAGGGAAGTACCATATGTGACTGC#...(((((.(((((((((((((#)))))))).)).......................)))))))).	4206	4249	1.0	-18.6	0	0.0004734424	0.574	1.1818494081081081	0.6697669512499999	-7.570929851924502	18	43	8	3UTR	MIRT021762	1	1
hsa-miR-132-3p	NM_001329402	VMP1	TAACAGTCTACAGCCATGGTCG#GCTGTATGACTGTTAC#((((((((((((((........#)))))).)))))))).	2902	2918	1.0	-19.3	1	0.02926056	0.647	0.15811697999999996	0.28671448499999996	-4.906073086755913	14	16	8	3UTR	MIRT464180	1	0
hsa-miR-132-3p	NM_000092	COL4A4	TAACAGTCTACAGCCATGGTCG#CCGTGGTTGGCTGTTAC#(((((((...(((((((((...#)))))))))))))))).	6598	6615	1.0	-20.6	1	0.002135866	0.632	1.683298888888889	1.92518756425	-8.550105501956237	16	17	16	3UTR		1	0
hsa-miR-132-3p	NM_000332	ATXN1	TAACAGTCTACAGCCATGGTCG#TGGCCAGTGGCTGTGGAGGGG#...(..((((((((((((((((#)))))).))))))))))..).	6659	6680	1.0	-25.2	0	0.001056664	0.338	0.0	0.0	-12.534536129684257	17	21	10	3UTR		1	1
hsa-miR-132-3p	NM_000333	ATXN7	TAACAGTCTACAGCCATGGTCG#GAGCGTTACTGTAGACC#.....((((((((..(((.((.#)).)))..)))))))).	3625	3642	1.0	-17.7	0	0.003640889	0.574	0.0	0.0	-15.257889121221442	13	17	8	3UTR		1	1
hsa-miR-132-3p	NM_000557	GDF5	TAACAGTCTACAGCCATGGTCG#GGCTGTTAGACTGTTAG#(((((((((((((((.......#)))))).))))))))).	2305	2322	1.0	-23.8	1	6.571237e-05	0.662	0.0	0.0	-4.1706235265052785	15	17	9	3UTR	MIRT734813	1	1
hsa-miR-132-3p	NM_001001433	STX16	TAACAGTCTACAGCCATGGTCG#CCATGGTTGAGACGTTC#.(((.((((.(((((((((...#)))))))))))))))).	3499	3516	1.0	-20.6	0	0.0005929887	0.559	0.0	0.0	-9.154868480497768	16	17	16	3UTR		1	1
hsa-miR-132-3p	NM_001005291	SREBF1	TAACAGTCTACAGCCATGGTCG#GGCACATGGTTGGGCTGTG#..((((((..(((((((((((.#))).)))))))))))))).	4457	4476	1.0	-23.1	1	5.36962e-06	0.368	0.0	0.0	-7.255896845946231	17	19	14	3UTR		1	1
hsa-miR-132-3p	NM_001007246	BRWD1	TAACAGTCTACAGCCATGGTCG#TGATAATGTAACTATAAATCATGCTGTGGACTA#....(((((((((.((((((..#.))))))))))))))).	580	613	1.0	-20.4	0	0.02908706	0.691	0.0	0.0	-10.403402386158335	15	17	15	3UTR	MIRT549141	1	1
hsa-miR-132-3p	NM_001017424	KCNK2	TAACAGTCTACAGCCATGGTCG#TGACCAGGCTGGTAAAATTGGCTGC#...(((((..(((((.((((((#)))))))))))........))))).	2439	2464	1.0	-21.4	0	8.750024e-05	0.559	0.0	0.0	-9.046485400556294	16	25	11	3UTR		1	1
hsa-miR-132-3p	NM_001017425	KCNK2	TAACAGTCTACAGCCATGGTCG#TGACCAGGCTGGTAAAATTGGCTGC#...(((((..(((((.((((((#)))))))))))........))))).	2720	2745	1.0	-21.4	0	8.750024e-05	0.559	0.0	0.0	-9.046485400556294	16	25	11	3UTR		1	1
hsa-miR-132-3p	NM_001032293	ZNF207	TAACAGTCTACAGCCATGGTCG#GCCATAGGACAGGCTGAGGCTGA#...((((((.(((((...(((.#.))).))))))))))).	5164	5187	1.0	-20.7	0	4.28518e-08	0.456	0.0	0.0	-7.9900957423105305	14	17	11	3UTR		1	0
hsa-miR-132-3p	NM_001033112	PAIP2	TAACAGTCTACAGCCATGGTCG#GCTGAGACTGTTAC#(((((((((.((((........#))))))))))))).	701	715	1.0	-18.2	1	0.001240474	0.676	0.0	0.0	-6.148579555084091	13	14	13	3UTR		1	1
hsa-miR-132-3p	NM_001040625	NCALD	TAACAGTCTACAGCCATGGTCG#CCATGGGGGCCCACTCCCCTCTCTTCCCCAGCAGGCTGTAGTTTCTAAGCTGTG#..(((((((((((((.(((...#.)))...)))))))).......))))).	1325	1379	1.0	-20.2	1	0.0005027977	0.559	0.0	0.0	-5.1900497996759025	16	28	8	3UTR		1	0
hsa-miR-132-3p	NM_001040626	NCALD	TAACAGTCTACAGCCATGGTCG#CCATGGGGGCCCACTCCCCTCTCTTCCCCAGCAGGCTGTAGTTTCTAAGCTGTG#..(((((((((((((.(((...#.)))...)))))))).......))))).	1325	1379	1.0	-20.2	1	0.0005027977	0.559	0.0	0.0	-5.1900497996759025	16	28	8	3UTR		1	0
hsa-miR-132-3p	NM_001040630	NCALD	TAACAGTCTACAGCCATGGTCG#CCATGGGGGCCCACTCCCCTCTCTTCCCCAGCAGGCTGTAGTTTCTAAGCTGTG#..(((((((((((((.(((...#.)))...)))))))).......))))).	1551	1605	1.0	-20.2	1	0.0005027977	0.559	0.0	0.0	-5.1900497996759025	16	28	8	3UTR		1	0
hsa-miR-149-5p	XM_024448918	MSRB3	TCTGGCTCCGTGTCTTCACTCCC#GGGGTCCGTGGGACGCGGGCCAC#..((((.(((((((.((((((((#))))...))))))))))))))).	3829	3852	0.9615384615384616	-27.1	0	2.405222e-06	0.382	0.0	0.0	-7.236136814494244	19	23	15	3UTR		1	1
hsa-miR-149-5p	XM_024448919	MSRB3	TCTGGCTCCGTGTCTTCACTCCC#GGGGTCCGTGGGACGCGGGCCAC#..((((.(((((((.((((((((#))))...))))))))))))))).	3548	3571	0.9615384615384616	-27.1	0	2.405222e-06	0.382	0.0	0.0	-7.236136814494244	19	23	15	3UTR		1	1
hsa-miR-149-5p	XM_024448921	MSRB3	TCTGGCTCCGTGTCTTCACTCCC#GGGGTCCGTGGGACGCGGGCCAC#..((((.(((((((.((((((((#))))...))))))))))))))).	3830	3853	0.9615384615384616	-27.1	0	2.405222e-06	0.382	0.0	0.0	-7.236136814494244	19	23	15	3UTR		1	1
hsa-miR-149-5p	XM_047423551	STX17	TCTGGCTCCGTGTCTTCACTCCC#GGGGGTTGGGGGCAGGGGCTC#...((((((.(((((((((((((#)))))).))))))))))))).	4583	4604	0.9615384615384616	-27.5	0	6.258687e-07	0.441	0.0	0.0	-7.757046662006918	19	21	13	3UTR		1	1
hsa-miR-149-5p	NM_183004	EIF5	TCTGGCTCCGTGTCTTCACTCCC#GGGTGCAAGTGGAGCAGGAGCCAT#..(((((((.((.((((((((((#)))....)))))))))))))))).	3466	3490	0.9615384615384616	-26.6	1	0.0002347159	0.5	6.030482142857144	5.805543061249999	-7.488637800366711	19	24	16	3UTR	MIRT249231	1	1
hsa-miR-149-5p	NM_198080	MSRB3	TCTGGCTCCGTGTCTTCACTCCC#GGGGTCCGTGGGACGCGGGCCAC#..((((.(((((((.((((((((#))))...))))))))))))))).	3325	3348	0.9615384615384616	-27.1	0	2.405222e-06	0.382	0.0	0.0	-7.236136814494244	19	23	15	3UTR		1	1
hsa-miR-149-5p	NM_017919	STX17	TCTGGCTCCGTGTCTTCACTCCC#GGGGGTTGGGGGCAGGGGCTC#...((((((.(((((((((((((#)))))).))))))))))))).	4086	4107	0.9615384615384616	-27.5	0	6.258687e-07	0.441	0.1108447857142857	-0.08520125874999998	-7.757046662006918	19	21	13	3UTR		1	1
hsa-miR-149-5p	NM_001193460	MSRB3	TCTGGCTCCGTGTCTTCACTCCC#GGGGTCCGTGGGACGCGGGCCAC#..((((.(((((((.((((((((#))))...))))))))))))))).	3616	3639	0.9615384615384616	-27.1	0	2.405222e-06	0.382	-0.8756733545454545	-0.09221570625	-7.236136814494244	19	23	15	3UTR		1	1
hsa-miR-149-5p	NM_001193461	MSRB3	TCTGGCTCCGTGTCTTCACTCCC#GGGGTCCGTGGGACGCGGGCCAC#..((((.(((((((.((((((((#))))...))))))))))))))).	3384	3407	0.9615384615384616	-27.1	0	2.405222e-06	0.382	-0.014582090909090926	-0.13043914499999995	-7.236136814494244	19	23	15	3UTR		1	1
hsa-miR-149-5p	NM_020745	AARS2	TCTGGCTCCGTGTCTTCACTCCC#GGGATAGGGGCAGGTGAGGAGGCTGGAGAGCGGGGTCAGAC#(((((((((((.((((((((((.#.))))..))))))))))))))))).	4486	4527	0.9615384615384616	-30.0	1	0.008274149	0.529	3.4839343636363633	4.823647290875	-7.284377755798021	21	25	17	3UTR		1	0
hsa-miR-149-5p	NM_004863	SPTLC2	TCTGGCTCCGTGTCTTCACTCCC#GGGAGGAAACCAAAGGGGCTAGGT#(((((((((.((..(((.(((((#))))))))..))..))))))))).	6885	6909	0.9615384615384616	-25.4	1	0.0001256833	0.603	4.8116306	5.067294472500001	-7.326051444716493	19	24	9	3UTR		1	0
hsa-miR-149-5p	NM_001136265	IFFO2	TCTGGCTCCGTGTCTTCACTCCC#GGGAGTGAGGACTTGGGGCAGGTGGGTAGGAGAGGGAAAGCCAGAG#((((((((((.((((((((((((#)))))))))))).)))......................))))))).	4295	4341	0.9615384615384616	-34.0	1	0.01022887	0.368	3.0703990833333332	3.2670385081249997	-6.7623489216120145	22	46	12	3UTR		1	1
hsa-miR-149-5p	NM_001008392	CTDSPL	TCTGGCTCCGTGTCTTCACTCCC#GGAGTGAAGACACTTGGCAGACTTGAGCCAGAC#((((((((.(((((((((((((.#)))))))))))))...........)))))))).	3317	3350	0.9615384615384616	-35.2	1	0.0008509047	0.515	0.0	0.0	-4.993964104447428	21	33	13	3UTR		1	0
hsa-miR-149-5p	NM_001031679	MSRB3	TCTGGCTCCGTGTCTTCACTCCC#GGGGTCCGTGGGACGCGGGCCAC#..((((.(((((((.((((((((#))))...))))))))))))))).	3452	3475	0.9615384615384616	-27.1	0	2.405222e-06	0.382	0.0	0.0	-7.236136814494244	19	23	15	3UTR		1	1
hsa-miR-149-5p	NM_173595	ANKRD52	TCTGGCTCCGTGTCTTCACTCCC#GGGAGAAGAGGCTGGAGGTGGGGTGGATGGGGCCAGAG#(((((((((((.((((((((.((#.)).))))))).).))))))))))).	6717	6755	0.9692307692307692	-30.2	1	0.0004955149	0.397	0.0	0.0	-7.284377755798021	21	26	11	3UTR		1	0
hsa-miR-149-5p	NM_015111	N4BP3	TCTGGCTCCGTGTCTTCACTCCC#GGCACTGGTGGGATGTGGAGTCAGG#.(((((((((((((.(((((...#.)))))))))))))))))).	4900	4925	0.9807692307692307	-23.2	1	0.002823469	0.441	-0.503738123076923	-0.23669464375	-4.528774397607753	18	20	18	3UTR		1	1
hsa-miR-149-5p	NM_001282884	POLR3H	TCTGGCTCCGTGTCTTCACTCCC#GGGCAGTGTCAGGGACGGGGCCAA#..(((((((((.(((.(((((((#))).))))..))).))))))))).	3571	3595	0.9807692307692307	-30.4	1	0.0003322562	0.368	0.0	0.0	-8.536853109272258	19	24	9	3UTR		1	0
hsa-miR-149-5p	NM_207172	NPSR1	TCTGGCTCCGTGTCTTCACTCCC#AGTGAACACAGGCATTAGTGGTCCAGGGTCCTGGCTTGGAGCCAGT#.(((((((((.(((......(((#.)))....))).))))))))).	1580	1626	0.9807692307692307	-23.9	1	1.132014e-07	0.426	-0.14174027777777776	-0.04377207479166665	-7.586597953321716	15	22	9	3UTR		1	0
hsa-miR-149-5p	NM_001300934	NPSR1	TCTGGCTCCGTGTCTTCACTCCC#AGTGAACACAGGCATTAGTGGTCCAGGGTCCTGGCTTGGAGCCAGT#.(((((((((.(((......(((#.)))....))).))))))))).	1382	1428	0.9807692307692307	-23.9	1	1.132014e-07	0.426	-0.14174029999999999	0.054913955000000014	-7.586597953321716	15	22	9	3UTR		1	0
hsa-miR-149-5p	NM_001300935	NPSR1	TCTGGCTCCGTGTCTTCACTCCC#GGGTCCTGGCTTGGAGCCAGT#.(((((((((.(((......(((#)))....))).))))))))).	1705	1726	0.9807692307692307	-23.7	1	1.132014e-07	0.426	0.0	0.0	-7.586597953321716	15	21	9	3UTR		1	0
hsa-miR-149-5p	NM_001018050	POLR3H	TCTGGCTCCGTGTCTTCACTCCC#GGGCAGTGTCAGGGACGGGGCCAA#..(((((((((.(((.(((((((#))).))))..))).))))))))).	3824	3848	0.9807692307692307	-30.4	1	0.0003322562	0.368	0.0	0.0	-8.536853109272258	19	24	9	3UTR		1	0
hsa-miR-149-5p	NM_001018052	POLR3H	TCTGGCTCCGTGTCTTCACTCCC#GGGCAGTGTCAGGGACGGGGCCAA#..(((((((((.(((.(((((((#))).))))..))).))))))))).	3737	3761	0.9807692307692307	-30.4	1	0.0003322562	0.368	0.0	0.0	-8.536853109272258	19	24	9	3UTR		1	0
hsa-miR-149-5p	NM_001330414	BCAS3	TCTGGCTCCGTGTCTTCACTCCC#GGTGGAGGCTGTGGCCAGGA#(((((((.((.(((((((((...#))))))))))).))))))).	3083	3103	1.0	-24.1	1	3.207202e-05	0.382	0.0	0.0	-9.075983850792646	18	20	11	3UTR		1	0
hsa-miR-149-5p	NM_001330654	EIF4B	TCTGGCTCCGTGTCTTCACTCCC#GGGAGTGAGACTATAGGCCAT#..(((((....(((.((((((((#)))))))))))....))))).	2344	2365	1.0	-25.4	0	0.01483672	0.485	0.9294593624999999	0.9957448199999999	-13.129755810787847	16	21	11	3UTR	MIRT045475	1	0
hsa-miR-149-5p	NM_001330654	EIF4B	TCTGGCTCCGTGTCTTCACTCCC#GGGCAGTAGGGGAGGGAGGTAGAA#((((.((((.(.((((.((((((#))).))))))).).)))).)))).	2096	2120	1.0	-24.2	0	0.006072892	0.5	1.0076080142857142	0.5249426050000001	-12.64592139893867	19	24	7	3UTR	MIRT045475	1	0
hsa-miR-149-5p	NM_001351484	SLC8A1	TCTGGCTCCGTGTCTTCACTCCC#GGGCTGGGGATATGGAGTCT#...(((((((((((((((..(((#))).))))))))))))))).	7522	7542	1.0	-26.3	0	6.544889e-06	0.618	0.0	0.0	-6.514540193678739	18	20	15	3UTR		1	0
hsa-miR-149-5p	NM_001351486	SLC8A1	TCTGGCTCCGTGTCTTCACTCCC#GGGCTGGGGATATGGAGTCT#...(((((((((((((((..(((#))).))))))))))))))).	7519	7539	1.0	-26.3	0	6.544889e-06	0.618	-0.22129864600000004	0.12419603537499996	-6.514540193678739	18	20	15	3UTR		1	0
hsa-miR-149-5p	NM_001351487	SLC8A1	TCTGGCTCCGTGTCTTCACTCCC#GGGCTGGGGATATGGAGTCT#...(((((((((((((((..(((#))).))))))))))))))).	7570	7590	1.0	-26.3	0	6.544889e-06	0.618	0.1237466813333333	-0.14537092199999999	-6.514540193678739	18	20	15	3UTR		1	0
hsa-miR-149-5p	NM_001351488	SLC8A1	TCTGGCTCCGTGTCTTCACTCCC#GGGCTGGGGATATGGAGTCT#...(((((((((((((((..(((#))).))))))))))))))).	7605	7625	1.0	-26.3	0	6.544889e-06	0.618	0.0	0.0	-6.514540193678739	18	20	15	3UTR		1	0
hsa-miR-149-5p	NM_001351491	SLC8A1	TCTGGCTCCGTGTCTTCACTCCC#GGGCTGGGGATATGGAGTCT#...(((((((((((((((..(((#))).))))))))))))))).	7501	7521	1.0	-26.3	0	6.544889e-06	0.618	0.752735814	0.11543516437499995	-6.514540193678739	18	20	15	3UTR		1	0
hsa-miR-149-5p	NM_001351494	SLC8A1	TCTGGCTCCGTGTCTTCACTCCC#GGGCTGGGGATATGGAGTCT#...(((((((((((((((..(((#))).))))))))))))))).	7498	7518	1.0	-26.3	0	6.544889e-06	0.618	0.38612488066666667	0.09858725812499995	-6.514540193678739	18	20	15	3UTR		1	0
hsa-miR-149-5p	NM_001352027	PHF21A	TCTGGCTCCGTGTCTTCACTCCC#GGAGTCTTGGGTCGGAGGACGGGGCTAGGA#(((((((((((.((((((((((.#)))))........)))))))))))))))).	5569	5599	1.0	-27.3	1	0.00722842	0.368	0.0	0.0	-7.284377755798021	21	30	16	3UTR		1	0
hsa-miR-149-5p	NM_001352027	PHF21A	TCTGGCTCCGTGTCTTCACTCCC#GAGTGAAGCAGCACGCGACCCAGGT#(((((.(((((((((((((((..#))))))))..))))).)).))))).	3719	3744	1.0	-26.6	0	4.475417e-05	0.529	0.0	0.0	-5.838533207394711	20	25	8	3UTR		1	0
hsa-miR-149-5p	NM_001352029	PHF21A	TCTGGCTCCGTGTCTTCACTCCC#GGAGTCTTGGGTCGGAGGACGGGGCTAGGA#(((((((((((.((((((((((.#)))))........)))))))))))))))).	5234	5264	1.0	-27.3	1	0.00722842	0.368	0.0	0.0	-7.284377755798021	21	30	16	3UTR		1	0
hsa-miR-149-5p	NM_001352029	PHF21A	TCTGGCTCCGTGTCTTCACTCCC#GAGTGAAGCAGCACGCGACCCAGGT#(((((.(((((((((((((((..#))))))))..))))).)).))))).	3384	3409	1.0	-26.6	0	4.475417e-05	0.529	0.0	0.0	-5.838533207394711	20	25	8	3UTR		1	0
hsa-miR-149-5p	NM_001353949	SCN1A	TCTGGCTCCGTGTCTTCACTCCC#GGAGGAAGAGAAGTATGGAAGCCAGAG#(((((((((((((((((.((((.#)))))))))....)))))).)))))).	8518	8545	1.0	-28.6	1	0.01137601	0.529	6.024165990909092	4.7877484500000005	-3.937574446201665	21	27	9	3UTR		1	0
hsa-miR-149-5p	NM_001353954	SCN1A	TCTGGCTCCGTGTCTTCACTCCC#GGAGGAAGAGAAGTATGGAAGCCAGAG#(((((((((((((((((.((((.#)))))))))....)))))).)))))).	8742	8769	1.0	-28.6	1	0.01137601	0.529	5.659400545454544	5.168187543749999	-3.937574446201665	21	27	9	3UTR		1	0
hsa-miR-149-5p	NM_001353957	SCN1A	TCTGGCTCCGTGTCTTCACTCCC#GGAGGAAGAGAAGTATGGAAGCCAGAG#(((((((((((((((((.((((.#)))))))))....)))))).)))))).	8602	8629	1.0	-28.6	1	0.01137601	0.529	5.656388354545455	6.1491895775	-3.937574446201665	21	27	9	3UTR		1	0
hsa-miR-149-5p	NM_001364294	TNPO1	TCTGGCTCCGTGTCTTCACTCCC#GGGAGGGAGGAATAAATGGGGTTGGGC#(((((((((((.(((((.(((((#))))).)))))....))))))))))).	3410	3437	1.0	-24.8	1	0.05931329	0.559	0.0	0.0	-7.284377755798021	21	27	11	3UTR		1	1
hsa-miR-149-5p	NM_001364295	TNPO1	TCTGGCTCCGTGTCTTCACTCCC#GGGAGGGAGGAATAAATGGGGTTGGGC#(((((((((((.(((((.(((((#))))).)))))....))))))))))).	3335	3362	1.0	-24.8	1	0.05931329	0.559	0.0	0.0	-7.284377755798021	21	27	11	3UTR		1	1
hsa-miR-149-5p	NM_001365809	SYT7	TCTGGCTCCGTGTCTTCACTCCC#GGGGGGAGGGCACCGGAGCCT#...((((((((((((((.(((((#))))))))))))).)))))).	4824	4845	1.0	-33.3	0	6.351917e-07	0.353	0.0	0.0	-6.514540193678739	19	21	13	3UTR		1	0
hsa-miR-149-5p	NM_001367783	ZNF704	TCTGGCTCCGTGTCTTCACTCCC#GGGACAGGGGACATGGGATCAGCCAT#..(((((((((((((((..((((#))))..))))))))))....))))).	3693	3719	1.0	-27.1	1	0.0009329538	0.529	1.747000684210526	1.470642462875	-4.95700071937229	19	26	10	3UTR		1	1
hsa-miR-149-5p	NM_001369489	ARAP1	TCTGGCTCCGTGTCTTCACTCCC#GGGGTGGGAGGCAGCAGGGGTCAGC#.(((((((((((((((((((((.#))))))).))))).).)))))))).	4465	4490	1.0	-27.7	1	0.0009349979	0.294	0.0	0.0	-3.793324837357118	21	25	8	3UTR		1	0
hsa-miR-149-5p	XM_017019947	CACNA1C	TCTGGCTCCGTGTCTTCACTCCC#GGGACCAGACGCGGAGCCTGGG#((.((((((((((((....((((#))))..)))))))))))).)).	6993	7015	1.0	-29.2	0	4.365804e-05	0.338	0.0	0.0	-5.728163000811725	18	22	12	3UTR		1	1
hsa-miR-149-5p	XM_017019953	CACNA1C	TCTGGCTCCGTGTCTTCACTCCC#GGGACCAGACGCGGAGCCTGGG#((.((((((((((((....((((#))))..)))))))))))).)).	6915	6937	1.0	-29.2	0	4.365804e-05	0.338	0.0	0.0	-5.728163000811725	18	22	12	3UTR		1	1
hsa-miR-149-5p	XM_017019954	CACNA1C	TCTGGCTCCGTGTCTTCACTCCC#GGGACCAGACGCGGAGCCTGGG#((.((((((((((((....((((#))))..)))))))))))).)).	6915	6937	1.0	-29.2	0	4.365804e-05	0.338	0.0	0.0	-5.728163000811725	18	22	12	3UTR		1	1
hsa-miR-149-5p	XM_017028026	SRC	TCTGGCTCCGTGTCTTCACTCCC#GGAGAAGGGCTGGGGCCGGGG#((((((((((.(((((..((((.#)))).))))))))))))))).	2358	2379	1.0	-26.8	1	0.0001092585	0.353	0.0	0.0	-6.7623489216120145	19	21	15	3UTR		1	0
hsa-miR-149-5p	XM_047424897	LARP4B	TCTGGCTCCGTGTCTTCACTCCC#GGAGTGAACCTGCAGGGGCCAC#..(((((((.(((.((((((((.#))))))))...)))))))))).	3303	3325	1.0	-27.2	1	5.942096e-06	0.441	0.0	0.0	-7.056347105220874	18	22	10	3UTR		1	0
hsa-miR-149-5p	XM_047425479	TMEM234	TCTGGCTCCGTGTCTTCACTCCC#GGAGGTGGAAGGCCATACAGAATGGAGCCGTGAG#(((((((((((((((((.((((.#))))...))))))........))))))))).)).	1037	1071	1.0	-26.1	1	0.0008169801	0.397	0.0	0.0	-3.937574446201665	21	34	9	3UTR		1	1
hsa-miR-149-5p	XM_047426235	CACHD1	TCTGGCTCCGTGTCTTCACTCCC#AGTGAAGCTGAGCCAGAG#((((((((...(.(((((((...#)))))))).)))))))).	4058	4076	1.0	-22.7	1	0.004733348	0.5	0.0	0.0	-10.350375660852201	16	18	8	3UTR		1	1
hsa-miR-149-5p	XM_047427102	PHF21A	TCTGGCTCCGTGTCTTCACTCCC#GGAGTCTTGGGTCGGAGGACGGGGCTAGGA#(((((((((((.((((((((((.#)))))........)))))))))))))))).	4958	4988	1.0	-27.3	1	0.00722842	0.368	0.0	0.0	-7.284377755798021	21	30	16	3UTR		1	0
hsa-miR-149-5p	XM_047427102	PHF21A	TCTGGCTCCGTGTCTTCACTCCC#GAGTGAAGCAGCACGCGACCCAGGT#(((((.(((((((((((((((..#))))))))..))))).)).))))).	3108	3133	1.0	-26.6	0	4.475417e-05	0.529	0.0	0.0	-5.838533207394711	20	25	8	3UTR		1	0
hsa-miR-149-5p	XM_047427501	STX3	TCTGGCTCCGTGTCTTCACTCCC#GGGAGTTCATGAAGATCGAGAACCAGAA#(((((.((((.((((((((((((#))))))....)))))))).)).))))).	2721	2749	1.0	-25.3	0	0.06451908	0.456	0.0	0.0	-8.663307682805062	21	28	8	3UTR		1	0
hsa-miR-149-5p	XM_047427855	SYT7	TCTGGCTCCGTGTCTTCACTCCC#GGGGGGAGGGCACCGGAGCCT#...((((((((((((((.(((((#))))))))))))).)))))).	4332	4353	1.0	-33.3	0	6.351917e-07	0.353	0.0	0.0	-6.514540193678739	19	21	13	3UTR		1	0
hsa-miR-149-5p	XM_047432840	MCTP2	TCTGGCTCCGTGTCTTCACTCCC#GGATGTGAAAATATGGGGCCT#...((((((((((.((((((((.#))).))))).)))))))))).	6599	6620	1.0	-26.4	0	0.01895407	0.544	0.0	0.0	-7.371380111199145	18	21	10	3UTR		1	0
hsa-miR-149-5p	XM_047435159	STARD3	TCTGGCTCCGTGTCTTCACTCCC#GGAGGGCGGAGCCCGGGGAGCCAGT#.((((((((.((.((((.(((((#)).))).))))..)).)))))))).	2178	2203	1.0	-27.5	1	1.212149e-06	0.294	0.0	0.0	-6.32496191835154	19	25	8	3UTR		1	1
hsa-miR-149-5p	XM_047438942	FXYD5	TCTGGCTCCGTGTCTTCACTCCC#GAGTGAATGCATGCAGGCTCAGAA#(((((((.(((((.(((((((..#))))))).)))))..))).)))).	943	967	1.0	-23.2	1	0.0002258122	0.529	0.0	0.0	-7.1080492929027015	19	24	7	3UTR		1	0
hsa-miR-149-5p	XM_047440412	SRC	TCTGGCTCCGTGTCTTCACTCCC#GGAGAAGGGCTGGGGCCGGGG#((((((((((.(((((..((((.#)))).))))))))))))))).	2172	2193	1.0	-26.8	1	0.0001092585	0.353	0.0	0.0	-6.7623489216120145	19	21	15	3UTR		1	0
hsa-miR-149-5p	XM_047443919	GGCX	TCTGGCTCCGTGTCTTCACTCCC#AGTAGAGACATGGTTTCCCACATTGGCCAGGC#((((((((((((((((.(((...#))).)))))))))...........))))))).	3394	3426	1.0	-23.1	1	0.005162422	0.574	0.0	0.0	-3.937574446201665	19	32	9	3UTR		1	0
hsa-miR-149-5p	XM_047445532	NABP1	TCTGGCTCCGTGTCTTCACTCCC#GGGAGTGGGTGAATGGATCGGTGCAAATCCATTACCACTGCTGGAG#(((((((((((.(((((((((((#))))))))).)))))))......................)))))).	918	964	1.0	-23.3	1	0.002175577	0.5	0.0	0.0	-7.284377755798021	22	46	9	3UTR		1	0
hsa-miR-149-5p	NM_153188	TNPO1	TCTGGCTCCGTGTCTTCACTCCC#GGGAGGGAGGAATAAATGGGGTTGGGC#(((((((((((.(((((.(((((#))))).)))))....))))))))))).	3506	3533	1.0	-24.8	1	0.05931329	0.559	2.2872038181818186	2.5554982874999994	-7.284377755798021	21	27	11	3UTR		1	1
hsa-miR-149-5p	NM_153271	SNX33	TCTGGCTCCGTGTCTTCACTCCC#GGGCAGGGGATACTCTGGGGCCAGAG#(((((((((((((((((...(((#)))..))))))))...))))))))).	6723	6749	1.0	-28.3	1	3.214219e-06	0.382	-0.27901260000000006	-0.04938880500000002	-3.937574446201665	20	26	9	3UTR		1	0
hsa-miR-149-5p	NM_153271	SNX33	TCTGGCTCCGTGTCTTCACTCCC#GGGCTGTGACATGCCTGCTCTTCAGGAGTCCTCAGTGAAGGTCGGGGTCAGAC#((((((((((..((((((((...#.)))))))).)))))))))).	3308	3361	1.0	-27.0	1	0.002020814	0.485	0.11035939999999997	-0.22286606249999996	-10.10915223120837	18	21	10	3UTR		1	0
hsa-miR-149-5p	NM_170665	ATP2A2	TCTGGCTCCGTGTCTTCACTCCC#GGAGTGGGGAGAGAGGCATTTCAGCCAGAC#(((((((((.(.((((((((((.#)))))))))).)..))......))))))).	5256	5286	1.0	-27.9	1	6.493695e-05	0.456	-0.46571280000000004	-0.24020813424999998	-8.5268842241262	20	30	10	3UTR		1	1
hsa-miR-149-5p	NM_170679	SKP1	TCTGGCTCCGTGTCTTCACTCCC#GGGAGGACAAGACAGGAGGATCGTTTGAGCCCAGGA#(((((((((.((((((..(((((#)))))...))))))))))............))))).	2265	2301	1.0	-24.9	1	0.0005250761	0.471	0.28799239000000004	-0.19966887800000002	-5.180080914529843	20	36	10	3UTR		1	0
hsa-miR-149-5p	NM_172069	PLEKHH2	TCTGGCTCCGTGTCTTCACTCCC#GGGATTGCAGGCATGAGCCAC#..(((((.(((((((.((.((((#)))).)).)))))))))))).	5872	5893	1.0	-24.6	0	9.328205e-07	0.5	0.0	0.0	-7.503684728856533	18	21	12	3UTR		1	0
hsa-miR-149-5p	NM_173467	MCAT	TCTGGCTCCGTGTCTTCACTCCC#GGTCCTTGAGTGAGGTGCGGGGTGTGGGGAGTGCCAGGT#((((((((((((.((((((((..#.))))))))))))))...........)))))).	1829	1868	1.0	-25.7	1	0.0005448727	0.324	0.7285344347826086	1.91507742275	-5.226705058867908	20	33	14	3UTR		1	1
hsa-miR-149-5p	NM_173595	ANKRD52	TCTGGCTCCGTGTCTTCACTCCC#GGAGTGAAGAGGGGGCAGT#.(((.((((...((((((((((.#)))))))))))))).))).	4656	4675	1.0	-27.0	0	0.01480966	0.529	0.0	0.0	-15.326446265504474	17	19	14	3UTR		1	0
hsa-miR-149-5p	NM_173829	SREK1IP1	TCTGGCTCCGTGTCTTCACTCCC#GGGAGAAAAAATACAGAGCCAGT#.(((((((.((((.((..(((((#)))))..)).)))).))))))).	2351	2374	1.0	-24.5	1	0.0003206918	0.588	0.07001274285714285	0.7463011712500001	-5.706554413123287	18	23	7	3UTR		1	0
hsa-miR-149-5p	NM_177422	AGO3	TCTGGCTCCGTGTCTTCACTCCC#GGGAGGCGGAGGTTGCAGTGAGCCAAGAT#((((((((..(((((((.(((((#)))))..))))...)))..)))))).)).	12434	12463	1.0	-25.5	1	2.879027e-06	0.397	0.0	0.0	-6.236470572775607	20	29	6	3UTR		1	0
hsa-miR-149-5p	NM_182811	PLCG1	TCTGGCTCCGTGTCTTCACTCCC#GGAATGGGGGGCGGGCCAGGG#((((((.((((.((((((.(((.#))).)))))))))))))))).	4753	4774	1.0	-25.3	0	0.0007103017	0.456	0.0	0.0	-8.82806429066934	19	21	16	3UTR		1	0
hsa-miR-149-5p	NM_182970	RIMS4	TCTGGCTCCGTGTCTTCACTCCC#GGGGGTGGAGAGGAGCCT#...((((((...(((((((((((#))))))))))))))))).	2489	2507	1.0	-29.7	0	1.007685e-05	0.412	0.0	0.0	-13.928624447013624	17	18	17	3UTR		1	1
hsa-miR-149-5p	NM_183004	EIF5	TCTGGCTCCGTGTCTTCACTCCC#GGGGGTGGAGACCCTTATGTGCAGCACTCAATCCCACTGGAAGCCT#...((((((((((((((((((((#)))))))))))).......................)).))).))).	5309	5355	1.0	-26.3	0	0.03073555	0.471	0.0	0.0	-6.514540193678739	20	46	12	3UTR	MIRT249231	1	1
hsa-miR-149-5p	NM_198291	SRC	TCTGGCTCCGTGTCTTCACTCCC#GGAGAAGGGCTGGGGCCGGGG#((((((((((.(((((..((((.#)))).))))))))))))))).	2267	2288	1.0	-26.8	1	0.0001092585	0.353	0.0	0.0	-6.7623489216120145	19	21	15	3UTR		1	0
hsa-miR-149-5p	NM_198485	TPRG1	TCTGGCTCCGTGTCTTCACTCCC#GGAGTGAAGATGAGAATGCCAC#..((((..(.((((((((((((.#)))))))))))).)...)))).	1989	2011	1.0	-24.6	0	0.003806623	0.515	-0.4219955250000001	0.02871376750000001	-10.056828651752419	17	22	12	3UTR		1	0
hsa-miR-149-5p	NM_198490	RAB43	TCTGGCTCCGTGTCTTCACTCCC#GGGAGGGAGGACATGGACAGGGCCT#...((((((((((((((.(((((#))))).)))))))))))....))).	3163	3188	1.0	-30.6	0	0.001334406	0.382	0.0	0.0	-6.514540193678739	19	25	11	3UTR		1	1
hsa-miR-149-5p	NM_198490	RAB43	TCTGGCTCCGTGTCTTCACTCCC#GGTGGGGTCAGGGGCCAGAG#(((((((((.((.(((((((...#))))))).))))))))))).	4064	4084	1.0	-27.5	1	0.0003066416	0.353	0.0	0.0	-6.469211527196086	18	20	11	3UTR		1	1
hsa-miR-149-5p	NM_199037	SCN1B	TCTGGCTCCGTGTCTTCACTCCC#GGAGTGGGGGCAAGAATTCCGATGACGGGGCTT#...(((((((((((((((((((.#))))))))))).............)))))))).	4512	4545	1.0	-28.2	0	1.22789e-05	0.412	0.0	0.0	-6.514540193678739	19	33	11	3UTR		1	0
hsa-miR-149-5p	NM_199460	CACNA1C	TCTGGCTCCGTGTCTTCACTCCC#GGGACCAGACGCGGAGCCTGGG#((.((((((((((((....((((#))))..)))))))))))).)).	7367	7389	1.0	-29.2	0	4.365804e-05	0.338	0.0	0.0	-5.728163000811725	18	22	12	3UTR		1	1
hsa-miR-149-5p	NM_001371389	FBXO41	TCTGGCTCCGTGTCTTCACTCCC#GATGTGGCCTTGGCAGGGAGCCAGAC#(((((((((.((((.((((((..#)).))))....)))).))))))))).	4131	4157	1.0	-27.3	1	7.218158e-06	0.426	0.0	0.0	-5.915530474780478	19	26	9	3UTR		1	0
hsa-miR-149-5p	NM_001371577	AAK1	TCTGGCTCCGTGTCTTCACTCCC#AGTGGAAAGCATTGAGCCAGAA#((((((((.((((.((((((...#))))))..)))).)))))))).	3148	3170	1.0	-23.9	1	0.0009078055	0.618	0.0	0.0	-5.850804021967834	18	22	8	3UTR		1	1
hsa-miR-149-5p	NM_001372263	SLC8A1	TCTGGCTCCGTGTCTTCACTCCC#GGGCTGGGGATATGGAGTCT#...(((((((((((((((..(((#))).))))))))))))))).	7506	7526	1.0	-26.3	0	6.544889e-06	0.618	0.0	0.0	-6.514540193678739	18	20	15	3UTR		1	0
hsa-miR-149-5p	NM_001374791	RHOBTB2	TCTGGCTCCGTGTCTTCACTCCC#GGAGGAGGGCGGGGCTGGAG#(((((((((((..((((.((((.#))))))))))))))))))).	3953	3973	1.0	-27.6	1	0.0113551	0.412	0.0	0.0	-8.573508368464264	19	20	19	3UTR		1	0
hsa-miR-149-5p	NM_001376312	GTDC1	TCTGGCTCCGTGTCTTCACTCCC#GGGAGGGAAGTATAAGGAGCCAGC#.((((((((.(((((((.(((((#))))).)))).))).)))))))).	8816	8840	1.0	-30.9	1	0.03148769	0.618	0.0	0.0	-5.035831305685297	20	24	8	3UTR		1	0
hsa-miR-149-5p	NM_001385001	MCTP2	TCTGGCTCCGTGTCTTCACTCCC#GGATGTGAAAATATGGGGCCT#...((((((((((.((((((((.#))).))))).)))))))))).	6778	6799	1.0	-26.4	0	0.01895407	0.544	0.0	0.0	-7.371380111199145	18	21	10	3UTR		1	0
hsa-miR-149-5p	NM_001394336	SPRED3	TCTGGCTCCGTGTCTTCACTCCC#AGTGAAGGCACACAGCCCAGGGTTTCGAGGAGCTGGAA#((((((((((((((((((((...#))))))))))).................))))))))).	3197	3235	1.0	-27.9	1	7.164055e-06	0.412	0.0	0.0	-3.937574446201665	20	38	11	3UTR		1	0
hsa-miR-149-5p	NM_001394699	PAN2	TCTGGCTCCGTGTCTTCACTCCC#AGTGGTACAGACATGGAGTCTAGAA#((((((((((((((((((((...#)))))...)))))))))).))))).	4081	4106	1.0	-26.1	1	0.0004819726	0.618	0.0	0.0	-3.937574446201665	20	25	10	3UTR		1	1
hsa-miR-149-5p	NM_001394702	PAN2	TCTGGCTCCGTGTCTTCACTCCC#AGTGGTACAGACATGGAGTCTAGAA#((((((((((((((((((((...#)))))...)))))))))).))))).	4159	4184	1.0	-26.1	1	0.0004819726	0.618	0.0	0.0	-3.937574446201665	20	25	10	3UTR		1	1
hsa-miR-149-5p	NM_014284	NCDN	TCTGGCTCCGTGTCTTCACTCCC#GGGAGGGGGGCACTAGGTGTCAT#..((((.((((((((((.(((((#)))))))))))))..)).)))).	2854	2877	1.0	-25.9	0	3.033696e-07	0.338	0.7435861583333332	1.0530708624999996	-6.5006872542436085	19	23	13	3UTR		1	0
hsa-miR-149-5p	NM_014310	RASD2	TCTGGCTCCGTGTCTTCACTCCC#GGGGTGAGGATTGCTGCGTCATATGGAGCCT#...(((((((((((((((((((.#)))))))))))...........)))))))).	1793	1824	1.0	-29.3	0	0.0002848239	0.441	-0.5155382833333334	-0.5080864862500002	-6.514540193678739	19	31	11	3UTR		1	1
hsa-miR-149-5p	NM_014730	MLEC	TCTGGCTCCGTGTCTTCACTCCC#GGAGTATAAACACAAGGAGCCAGGA#(((((((((((((....(((((.#)))))....))))..))))))))).	5475	5500	1.0	-27.2	1	0.02836698	0.471	1.2799535933333337	1.33629264125	-5.762913004276319	18	25	9	3UTR		1	1
hsa-miR-149-5p	NM_014730	MLEC	TCTGGCTCCGTGTCTTCACTCCC#GGGAAGGAGACACGGGGA#.....((((((((((((..((((#)))).)))))))))))).	1873	1891	1.0	-26.3	0	3.430836e-05	0.515	0.8071317166666668	0.8701588825	-13.6655996434504	16	18	12	3UTR		1	1
hsa-miR-149-5p	NM_014730	MLEC	TCTGGCTCCGTGTCTTCACTCCC#GGGAAGTGAGGAAACAGGAAGAAGTATGGTGGGGGCTGGGG#(((((((((((.(((((((((((#)))).))))))).))................))))))))).	3409	3450	1.0	-25.9	1	0.008880804	0.426	1.4056141666666664	1.1540748625	-7.284377755798021	22	41	9	3UTR		1	1
hsa-miR-149-5p	NM_014813	LRIG2	TCTGGCTCCGTGTCTTCACTCCC#GGCAGAGGGAAGATACGGGGCA#....(((((((((((((.(((((#))..))).))))))))))))).	3630	3652	1.0	-26.9	0	0.0008174282	0.471	0.040356307692307684	0.03938417125	-9.546562468637928	18	22	13	3UTR		1	0
hsa-miR-149-5p	NM_014935	PLEKHA6	TCTGGCTCCGTGTCTTCACTCCC#GGAGATGGACACTGCCTCTGGAGCCAGC#.((((((((((((((...((((.#))))..)))))).......)))))))).	3902	3930	1.0	-27.1	1	0.0012383	0.456	3.0352662857142856	2.3823429206250006	-4.026373917660731	18	28	8	3UTR		1	1
hsa-miR-149-5p	NM_015155	LARP4B	TCTGGCTCCGTGTCTTCACTCCC#GGAGTGAACCTGCAGGGGCCAC#..(((((((.(((.((((((((.#))))))))...)))))))))).	3132	3154	1.0	-27.2	1	5.942096e-06	0.441	4.508357500000001	3.0060014950000005	-7.056347105220874	18	22	10	3UTR		1	0
hsa-miR-149-5p	NM_015242	ARAP1	TCTGGCTCCGTGTCTTCACTCCC#GGGGTGGGAGGCAGCAGGGGTCAGC#.(((((((((((((((((((((.#))))))).))))).).)))))))).	4498	4523	1.0	-27.7	1	0.0009349979	0.294	-0.7813171250000002	-0.14045992500000012	-3.793324837357118	21	25	8	3UTR		1	0
hsa-miR-149-5p	NM_015257	NEMP1	TCTGGCTCCGTGTCTTCACTCCC#GGGAGTGGTCACAGACTCCCAAAATGTGGGGCTTTGGAT#((((((((((.((((((((((((#))))))))....)))).).........))))))..))).	4910	4949	1.0	-23.4	1	0.002088713	0.471	3.7061497749999996	4.084689763749999	-6.7623489216120145	22	39	8	3UTR		1	0
hsa-miR-149-5p	NM_015305	ANGEL1	TCTGGCTCCGTGTCTTCACTCCC#GGGACTGAAGACAGTGGTCAAGAGACTTGAGTTCGGGACAGTAAGCCAGGG#((((((((((((((((((.((((#)))).)))))))).)))..........................))))))).	3554	3605	1.0	-27.9	1	0.0005285559	0.544	1.3960989355555555	3.1894608487499996	-3.937574446201665	22	51	8	3UTR		1	0
hsa-miR-149-5p	NM_015324	RRP8	TCTGGCTCCGTGTCTTCACTCCC#GGGATTACAGGCATGAGCCAC#..(((((.(((((((....((((#))))....)))))))))))).	3990	4011	1.0	-21.9	0	1.623092e-05	0.515	-0.35752414285714285	0.14406394375	-7.503684728856533	16	21	12	3UTR		1	0
hsa-miR-149-5p	NM_015362	ELP5	TCTGGCTCCGTGTCTTCACTCCC#GGATGAAGACATGGGGTA#....((((((((((((((.(((.#))))))))))))))))).	1326	1344	1.0	-26.7	0	0.0008146315	0.5	-0.1509144848571429	-0.04607388977500002	-9.546562468637928	17	18	17	3UTR		1	1
hsa-miR-149-5p	NM_015545	PTCD1	TCTGGCTCCGTGTCTTCACTCCC#GGGACTCATGTGAAGAGGCCCCTGTGTGGAGCTGGGG#(((((((((((.(((((((((((#)))).....))))))).))........))))))))).	3680	3717	1.0	-27.9	1	0.0001330706	0.368	1.7684576875000002	3.0003557149999995	-7.284377755798021	22	37	9	3UTR	MIRT715455	1	1
hsa-miR-149-5p	NM_015545	PTCD1	TCTGGCTCCGTGTCTTCACTCCC#GGGAGGTGGAGGTTGCAGTGAGCCAAGAT#((((((((..(((((((((((((#))))).)))))...)))..)))))).)).	4142	4171	1.0	-27.1	1	4.381145e-05	0.382	0.23967670588235296	0.9146947449999999	-6.236470572775607	21	29	6	3UTR	MIRT715455	1	1
hsa-miR-149-5p	NM_015952	RWDD1	TCTGGCTCCGTGTCTTCACTCCC#GAGTGAGGGTGGAAGTGCCAGGC#((((((((((..(((((((((..#)))))))))))))...)))))).	1803	1826	1.0	-24.1	1	0.0001021106	0.588	-0.030125615384615397	0.034007637499999986	-10.10915223120837	19	23	13	3UTR		1	0
hsa-miR-149-5p	NM_016041	DERL2	TCTGGCTCCGTGTCTTCACTCCC#GGAAACCAAGTTAGAATGTTGACTTTGGAGCCAGAC#((((((((((.(((..((.((..#.)).))..)))..)))))))))).	1848	1884	1.0	-25.0	1	0.008055739	0.588	-0.22414141999999998	0.09854886375000002	-7.730847562166263	17	24	10	3UTR		1	0
hsa-miR-149-5p	NM_016041	DERL2	TCTGGCTCCGTGTCTTCACTCCC#GGATGACAGGCATGAGCCAC#..(((((.((((((((((.(((.#)))))).)))))))))))).	1720	1740	1.0	-22.0	0	3.766227e-05	0.515	0.17079951818181816	0.09772330874999999	-7.27063564855292	18	20	12	3UTR		1	0
hsa-miR-149-5p	NM_016621	PHF21A	TCTGGCTCCGTGTCTTCACTCCC#GGGAGTGGCTGGAGGGAGCAGGGGGTGGGAC#(((.(((((.(((((((((((((#))))))))......))).)).))))).))).	3083	3114	1.0	-28.4	0	0.005226089	0.471	0.7509172650000001	0.17330678375	-8.212103189489033	21	31	8	3UTR		1	0
hsa-miR-149-5p	NM_016621	PHF21A	TCTGGCTCCGTGTCTTCACTCCC#GGAGTCTTGGGTCGGAGGACGGGGCTAGGA#(((((((((((.((((((((((.#)))))........)))))))))))))))).	5316	5346	1.0	-27.3	1	0.00722842	0.368	4.490443636363636	4.7820735675	-7.284377755798021	21	30	16	3UTR		1	0
hsa-miR-149-5p	NM_016836	RBMS1	TCTGGCTCCGTGTCTTCACTCCC#GGGGGTGGGGGAGGGGAGTCAC#..(((((((.(.(((((((((((#))))))))))).).))))))).	2716	2738	1.0	-29.6	1	0.00173655	0.485	4.7505266909090915	4.621574227500001	-9.546310497296824	19	22	11	3UTR		1	0
hsa-miR-149-5p	NM_017679	BCAS3	TCTGGCTCCGTGTCTTCACTCCC#GGTGGAGGCTGTGGCCAGGA#(((((((.((.(((((((((...#))))))))))).))))))).	3017	3037	1.0	-24.1	1	3.207202e-05	0.382	0.26803760000000004	0.8095723262500001	-9.075983850792646	18	20	11	3UTR		1	0
hsa-miR-149-5p	NM_017877	SLC35F6	TCTGGCTCCGTGTCTTCACTCCC#TGGAGACATGGGTTTTAGCCCAGAC#((((((((((((((((((.....#))))))))))).....)))).))).	1951	1976	1.0	-22.8	1	5.256504e-06	0.471	-0.28671232083333337	-0.10585282124999999	-3.937574446201665	18	25	11	3UTR	MIRT516957	1	0
hsa-miR-149-5p	NM_018019	MED9	TCTGGCTCCGTGTCTTCACTCCC#GGGGGTGGAGGGAGCCGGAG#(((((((((....((((((((((#))))))))))))))))))).	2110	2130	1.0	-32.4	1	8.554895e-06	0.412	-1.00193621	-0.5597483212500001	-12.640789312202793	19	20	19	3UTR		1	1
hsa-miR-149-5p	NM_018320	RNF121	TCTGGCTCCGTGTCTTCACTCCC#GGGTGGGGGCAGAGCCATGAC#((((((((..(((((((((((..#))))))))))))))))).)).	1297	1318	1.0	-25.5	1	4.962178e-05	0.471	0.39732209636363636	0.8006337297499997	-6.236470572775607	19	21	17	3UTR		1	0
hsa-miR-149-5p	NM_001193461	MSRB3	TCTGGCTCCGTGTCTTCACTCCC#GGCGGGTGGATCACGAGGTCAGGA#(((((((.((((..(((((((((#)).))))))).)))).))))))).	1444	1468	1.0	-24.8	1	9.076664e-05	0.426	0.20167724400000003	0.18211597525000003	-8.397179905568944	20	24	7	3UTR		1	1
hsa-miR-149-5p	NM_001194986	TRABD2B	TCTGGCTCCGTGTCTTCACTCCC#GGAGAGTGAGGACATAAATCCAGAC#(((((....((((((((((((((#)).))))))))))))....))))).	2906	2931	1.0	-27.6	0	0.0002231947	0.5	0.052548211333333365	0.002757225499999988	-10.752244329692425	19	25	12	3UTR		1	1
hsa-miR-149-5p	NM_001198879	ATP5MF-PTCD1	TCTGGCTCCGTGTCTTCACTCCC#GGGACTCATGTGAAGAGGCCCCTGTGTGGAGCTGGGG#(((((((((((.(((((((((((#)))).....))))))).))........))))))))).	3720	3757	1.0	-27.9	1	0.0001330706	0.368	2.6420172749999997	2.6698868087499994	-7.284377755798021	22	37	9	3UTR	MIRT715581	1	1
hsa-miR-149-5p	NM_001199155	KAT7	TCTGGCTCCGTGTCTTCACTCCC#GGGATTACAGGCAGGAGCCAC#..(((((((.(((((....((((#))))....)))))))))))).	6621	6642	1.0	-24.5	1	3.461719e-05	0.456	-0.0068368571428571445	0.17529417875000003	-6.432556268004081	16	21	12	3UTR		1	1
hsa-miR-149-5p	NM_001199156	KAT7	TCTGGCTCCGTGTCTTCACTCCC#GGGATTACAGGCAGGAGCCAC#..(((((((.(((((....((((#))))....)))))))))))).	6294	6315	1.0	-24.5	1	3.461719e-05	0.456	-0.0068368571428571445	0.17529417875000003	-6.432556268004081	16	21	12	3UTR		1	1
hsa-miR-149-5p	NM_001199157	KAT7	TCTGGCTCCGTGTCTTCACTCCC#GGGATTACAGGCAGGAGCCAC#..(((((((.(((((....((((#))))....)))))))))))).	6381	6402	1.0	-24.5	1	3.461719e-05	0.456	-0.0068368571428571445	0.17529417875000003	-6.432556268004081	16	21	12	3UTR		1	1
hsa-miR-149-5p	NM_001199158	KAT7	TCTGGCTCCGTGTCTTCACTCCC#GGGATTACAGGCAGGAGCCAC#..(((((((.(((((....((((#))))....)))))))))))).	6204	6225	1.0	-24.5	1	3.461719e-05	0.456	-0.0068368571428571445	0.17529417875000003	-6.432556268004081	16	21	12	3UTR		1	1
hsa-miR-149-5p	NM_001199839	BCL2L2	TCTGGCTCCGTGTCTTCACTCCC#GGGCCAGGTGGGGCTAGGTGTGGCTGGGGGCCAGGA#(((((((((..(((..(((((((#.)))...)))).)))..))))))))).	800	836	1.0	-27.1	1	5.148354e-06	0.368	0.0	0.0	-8.973354030494443	19	27	9	3UTR		1	1
hsa-miR-149-5p	NM_001202435	SCN1A	TCTGGCTCCGTGTCTTCACTCCC#GGAGGAAGAGAAGTATGGAAGCCAGAG#(((((((((((((((((.((((.#)))))))))....)))))).)))))).	8643	8670	1.0	-28.6	1	0.01137601	0.529	5.332970145454547	5.76262086	-3.937574446201665	21	27	9	3UTR		1	0
hsa-miR-149-5p	NM_001202514	MXD1	TCTGGCTCCGTGTCTTCACTCCC#GGGTGGGGGGAGGGGCAGGT#(((.(((((.(.(((((((((..#))))))))).))))))))).	2690	2710	1.0	-21.5	0	0.01312396	0.618	1.282699888888889	0.5697438737499999	-11.558906499085388	18	20	9	3UTR		1	0
hsa-miR-149-5p	NM_001204107	BCL2L11	TCTGGCTCCGTGTCTTCACTCCC#GGTGTGGAGAATGCATTGACAGGTTCTTTGCGGAGCCGAGAT#(((((((((((((((((((.((.#)).)))))))..................))))))))).))).	793	835	1.0	-27.2	1	0.0004554292	0.529	1.1823174936842107	0.5741096815	-3.937574446201665	21	42	9	3UTR		1	1
hsa-miR-149-5p	NM_001204108	BCL2L11	TCTGGCTCCGTGTCTTCACTCCC#GGTGTGGAGAATGCATTGACAGGTTCTTTGCGGAGCCGAGAT#(((((((((((((((((((.((.#)).)))))))..................))))))))).))).	998	1040	1.0	-27.2	1	0.0004554292	0.529	1.1823174936842107	0.5741096815	-3.937574446201665	21	42	9	3UTR		1	1
hsa-miR-149-5p	NM_001204109	BCL2L11	TCTGGCTCCGTGTCTTCACTCCC#GGTGTGGAGAATGCATTGACAGGTTCTTTGCGGAGCCGAGAT#(((((((((((((((((((.((.#)).)))))))..................))))))))).))).	887	929	1.0	-27.2	1	0.0004554292	0.529	1.1823174936842107	0.5741096815	-3.937574446201665	21	42	9	3UTR		1	1
hsa-miR-149-5p	NM_001204110	BCL2L11	TCTGGCTCCGTGTCTTCACTCCC#GGTGTGGAGAATGCATTGACAGGTTCTTTGCGGAGCCGAGAT#(((((((((((((((((((.((.#)).)))))))..................))))))))).))).	728	770	1.0	-27.2	1	0.0004554292	0.529	1.1823174936842107	0.5741096815	-3.937574446201665	21	42	9	3UTR		1	1
hsa-miR-149-5p	NM_001204112	BCL2L11	TCTGGCTCCGTGTCTTCACTCCC#GGTGTGGAGAATGCATTGACAGGTTCTTTGCGGAGCCGAGAT#(((((((((((((((((((.((.#)).)))))))..................))))))))).))).	707	749	1.0	-27.2	1	0.0004554292	0.529	1.1823174936842107	0.5741096815	-3.937574446201665	21	42	9	3UTR		1	1
hsa-miR-149-5p	NM_001204300	ARHGAP19	TCTGGCTCCGTGTCTTCACTCCC#GGAGTGTTACTGTTCCGCCCTCTCTTTGTCAGAAGGGACACAGGTGGTAATTTGGAGATGGGGCCAGAG#(((((((((((.(((((((((((#.)))).....))))......))).))))))))))).	2586	2655	1.0	-29.5	1	0.0003077288	0.5	-0.2245739545454545	-0.12358259374999997	-7.284377755798021	22	36	11	3UTR		1	1
hsa-miR-149-5p	NM_001204884	RAB43	TCTGGCTCCGTGTCTTCACTCCC#GGTGGGGTCAGGGGCCAGAG#(((((((((.((.(((((((...#))))))).))))))))))).	3786	3806	1.0	-27.5	1	0.0003066416	0.353	3.7226975555555555	4.135569706250001	-6.469211527196086	18	20	11	3UTR		1	1
hsa-miR-149-5p	NM_001204885	RAB43	TCTGGCTCCGTGTCTTCACTCCC#GGTGGGGTCAGGGGCCAGAG#(((((((((.((.(((((((...#))))))).))))))))))).	3776	3796	1.0	-27.5	1	0.0003066416	0.353	3.624037555555556	3.701281356249999	-6.469211527196086	18	20	11	3UTR		1	1
hsa-miR-149-5p	NM_001204887	RAB43	TCTGGCTCCGTGTCTTCACTCCC#GGTGGGGTCAGGGGCCAGAG#(((((((((.((.(((((((...#))))))).))))))))))).	4158	4178	1.0	-27.5	1	0.0003066416	0.353	3.7622824444444447	2.3288818849999995	-6.469211527196086	18	20	11	3UTR		1	1
hsa-miR-149-5p	NM_001204890	ISY1-RAB43	TCTGGCTCCGTGTCTTCACTCCC#GGGAGGGAGGACATGGACAGGGCCT#...((((((((((((((.(((((#))))).)))))))))))....))).	3583	3608	1.0	-30.6	0	0.001334406	0.382	2.1963526722222224	3.35789977625	-6.514540193678739	19	25	11	3UTR		1	1
hsa-miR-149-5p	NM_001206864	STRADB	TCTGGCTCCGTGTCTTCACTCCC#AGTGTTACCTTGGACTGAGCCAGAA#((((((((...((((........#.)))).)))))))).	1508	1533	1.0	-18.4	1	0.001244604	0.603	0.9956251250000001	1.3556839895000004	-9.294294128489573	12	15	8	3UTR		1	1
hsa-miR-149-5p	NM_001207025	POU2F2	TCTGGCTCCGTGTCTTCACTCCC#GGGGGCTGGAGGGAGCCAGGG#(((((((((....((((((((((#))))).)))))))))))))).	5000	5021	1.0	-28.4	1	2.263135e-05	0.324	1.6891877272727271	0.5723415475	-12.640789312202793	19	21	14	3UTR		1	1
hsa-miR-149-5p	NM_001242933	SNX1	TCTGGCTCCGTGTCTTCACTCCC#GGCGTGAGACTGGAGGCAGGA#((((.(((((.(((.((((.((.#)).)))))))))))).)))).	5263	5284	1.0	-25.4	0	0.0003555044	0.412	0.025035885999999997	-0.14934066375	-11.616835656675121	18	21	12	3UTR		1	0
hsa-miR-149-5p	NM_001242933	SNX1	TCTGGCTCCGTGTCTTCACTCCC#GGGTTAGGGGTACTGAGCCAGAA#((((((((.(((.((((...(((#)))...))))))).)))))))).	4921	4944	1.0	-24.7	1	2.700643e-05	0.5	0.20238947499999999	-0.13634467387500002	-6.283094717113671	18	23	8	3UTR		1	0
hsa-miR-149-5p	NM_001243	TNFRSF8	TCTGGCTCCGTGTCTTCACTCCC#AGTGGGCATGGAGCCAGT#.(((((((((((((..((((...#))))))))))))))))).	2576	2594	1.0	-27.4	1	4.346323e-06	0.471	-0.029365323076923085	-0.12896058250000003	-4.761823477911366	17	18	17	3UTR		1	0
hsa-miR-149-5p	NM_001247994	POU2F2	TCTGGCTCCGTGTCTTCACTCCC#GGGCTGGGGGGCTGGAGGGAGCCAGGG#(((((((((....((((((((((#.))))).)))))))))))))).	4810	4837	1.0	-28.4	1	2.263135e-05	0.324	1.3029022272727273	1.2663663724999998	-12.640789312202793	19	22	14	3UTR		1	1
hsa-miR-149-5p	NM_001252624	SLC8A1	TCTGGCTCCGTGTCTTCACTCCC#GGGCTGGGGATATGGAGTCT#...(((((((((((((((..(((#))).))))))))))))))).	7395	7415	1.0	-26.3	0	6.544889e-06	0.618	0.342994922	0.17878357162500003	-6.514540193678739	18	20	15	3UTR		1	0
hsa-miR-149-5p	NM_001253849	VTCN1	TCTGGCTCCGTGTCTTCACTCCC#GGAGGAGGATACAGTGCTACTACCAACTAGTGGATAGAGGCCAGGG#(((((((((((((((((.((((.#))))))))))))...................))).....)))))).	1978	2024	1.0	-24.4	1	0.0003471504	0.485	2.3697508780487806	1.95695143775	-3.937574446201665	21	46	12	3UTR		1	0
hsa-miR-149-5p	NM_001256423	ARHGAP19	TCTGGCTCCGTGTCTTCACTCCC#GGTGGTAATTTGGAGATGGGGCCAGAG#(((((((((((.((((((((...#)))))......))).))))))))))).	2701	2728	1.0	-26.5	1	0.0003077288	0.5	-0.7419126363636365	-0.08678485749999998	-7.284377755798021	19	27	11	3UTR		1	1
hsa-miR-149-5p	NM_001256574	ENC1	TCTGGCTCCGTGTCTTCACTCCC#GGGGCGAGGGAGGGGGGTGGGAT#(((.(((((.(.(((((.((((.#)))).))))).).))))).))).	2518	2541	1.0	-24.8	0	0.09012216	0.485	2.180668	0.8245082375000001	-11.558906499085388	18	23	5	3UTR		1	1
hsa-miR-149-5p	NM_001256576	ENC1	TCTGGCTCCGTGTCTTCACTCCC#GGGGCGAGGGAGGGGGGTGGGAT#(((.(((((.(.(((((.((((.#)))).))))).).))))).))).	2245	2268	1.0	-24.8	0	0.09012216	0.485	2.2633034	2.1403896699999994	-11.558906499085388	18	23	5	3UTR		1	1
hsa-miR-149-5p	NM_001256662	TEAD2	TCTGGCTCCGTGTCTTCACTCCC#GGGATTGTGGGGACAGGAGTGAGAC#(((.(((((.(((((((((((((#))))..)))))))))))))).))).	1445	1470	1.0	-30.5	0	3.152207e-05	0.441	1.8295854000000003	2.627974235	-8.212103189489033	21	25	14	3UTR		1	0
hsa-miR-149-5p	NM_001270941	JAKMIP2	TCTGGCTCCGTGTCTTCACTCCC#GGGAGTGAAGCACGAGGAATACCTATGAAGAGCTAT#..((((((((((.((((((((((#))))))))))))))...............)))))).	3383	3419	1.0	-28.9	1	0.001948445	0.632	0.6920782999999999	-0.08712686249999999	-6.246131332038532	20	36	14	3UTR		1	1
hsa-miR-149-5p	NM_001271742	CSNK1A1	TCTGGCTCCGTGTCTTCACTCCC#AGGGCACAGGAGCCAC#..((((((((((((((.......#))))))).))))))).	4954	4970	1.0	-21.9	1	2.035091e-05	0.588	0.0	0.0	-4.95700071937229	14	16	7	3UTR		1	0
hsa-miR-149-5p	NM_001277842	CCNT1	TCTGGCTCCGTGTCTTCACTCCC#TGGAGAACATGGAAGCCAA#..((((((((((((((((.....#)))))).)))))).)))).	1087	1106	1.0	-21.9	1	0.005813885	0.485	1.1594511611111111	0.8010306175000002	-4.95700071937229	16	19	6	3UTR		1	1
hsa-miR-149-5p	NM_001278683	AMOTL2	TCTGGCTCCGTGTCTTCACTCCC#GGGAAAGGGTGAGGATTTTGGGGGGCCAC#..(((((((.(((((((((((((#))))....))))))))...).))))))).	4498	4527	1.0	-27.1	1	0.0001899307	0.471	2.54406667	3.3648904374999997	-6.199507187700468	20	29	8	3UTR		1	1
hsa-miR-149-5p	NM_001281430	TNFRSF8	TCTGGCTCCGTGTCTTCACTCCC#AGTGGGCATGGAGCCAGT#.(((((((((((((..((((...#))))))))))))))))).	2485	2503	1.0	-27.4	1	4.346323e-06	0.471	0.0	0.0	-4.761823477911366	17	18	17	3UTR		1	0
hsa-miR-149-5p	NM_001282282	JAKMIP2	TCTGGCTCCGTGTCTTCACTCCC#GGGAGTGAAGCACGAGGAATACCTATGAAGAGCTAT#..((((((((((.((((((((((#))))))))))))))...............)))))).	3106	3142	1.0	-28.9	1	0.001948445	0.632	0.7531185600000001	-0.05756080499999999	-6.246131332038532	20	36	14	3UTR		1	1
hsa-miR-149-5p	NM_001284238	GTDC1	TCTGGCTCCGTGTCTTCACTCCC#GGGAGGGAAGTATAAGGAGCCAGC#.((((((((.(((((((.(((((#))))).)))).))).)))))))).	9048	9072	1.0	-30.9	1	0.03148769	0.618	3.78450275	3.83886789055125	-5.035831305685297	20	24	8	3UTR		1	0
hsa-miR-149-5p	NM_001286625	RNPS1	TCTGGCTCCGTGTCTTCACTCCC#GAGTGGAGAGCCAGCTCTGCGGAGTCAT#..(((((((((((((((((((..#)))))))))........)))))))))).	1787	1815	1.0	-25.9	1	3.634747e-05	0.412	2.8399503703703717	3.2671583749999993	-4.95700071937229	19	28	10	3UTR	MIRT045589	1	0
hsa-miR-149-5p	NM_018644	B3GAT1	TCTGGCTCCGTGTCTTCACTCCC#GGAGTGAGGCCAGGGGCTAGGA#(((((((((.((.(((((((((.#))))))))).))))))))))).	3379	3401	1.0	-31.1	1	0.0001084676	0.382	0.013317777777777817	0.7198557812500002	-6.469211527196086	20	22	11	3UTR		1	0
hsa-miR-149-5p	NM_019118	TMEM234	TCTGGCTCCGTGTCTTCACTCCC#GGGCCAGCTGCAGACTTTGAGCCAGAA#((((((((...((((.(((((((#)))..)).)).))))...)))))))).	824	851	1.0	-24.0	1	0.004725373	0.426	3.3655426250000002	3.6475829112499993	-9.294294128489573	19	27	8	3UTR		1	1
hsa-miR-149-5p	NM_020893	CCDC180	TCTGGCTCCGTGTCTTCACTCCC#GGGAGGTGGAGGTTGCAGTGAGCCAAGAT#((((((((..(((((((((((((#))))).)))))...)))..)))))).)).	6426	6455	1.0	-27.1	1	0.0006650914	0.456	-0.3405001764705882	0.039439012499999995	-6.236470572775607	21	29	6	3UTR		1	0
hsa-miR-149-5p	NM_021097	SLC8A1	TCTGGCTCCGTGTCTTCACTCCC#GGGCTGGGGATATGGAGTCT#...(((((((((((((((..(((#))).))))))))))))))).	7606	7626	1.0	-26.3	0	6.544889e-06	0.618	-0.019486206666666686	-0.029492201250000023	-6.514540193678739	18	20	15	3UTR		1	0
hsa-miR-149-5p	NM_022171	TCTA	TCTGGCTCCGTGTCTTCACTCCC#GGGAGGCAGAGGTTGCAGTGAGCCAAGAT#((((((((..(((((((.(((((#)))))...))))..)))..)))))).)).	894	923	1.0	-24.9	1	0.000427845	0.412	-0.3112042711111111	0.12777351450000002	-6.236470572775607	20	29	6	3UTR		1	1
hsa-miR-149-5p	NM_022836	DCLRE1B	TCTGGCTCCGTGTCTTCACTCCC#GGGAGTAGGCTCTGAGAGGGCACAGACTTGTGGAGCTGGGC#(((((((((((((((((((((((#)))))).........))))))))........))))))))).	2912	2953	1.0	-29.2	1	0.0002465303	0.456	0.10736857999999996	0.45892664875000005	-3.937574446201665	23	41	9	3UTR		1	1
hsa-miR-149-5p	NM_022836	DCLRE1B	TCTGGCTCCGTGTCTTCACTCCC#AGGAAGAGACCAAGGAGCCAGC#.((((((((((.(((((.((...#))))))).))...)))))))).	2789	2811	1.0	-23.8	1	0.0002930664	0.441	1.7656935769230768	1.4151304862500003	-7.140128146953473	17	22	8	3UTR		1	1
hsa-miR-149-5p	NM_023112	OTUB2	TCTGGCTCCGTGTCTTCACTCCC#TGAGAGCTCTGGAGCCAGAA#((((((((((.((.((((.....#)))).))..)))))))))).	3395	3415	1.0	-22.2	1	2.52638e-07	0.574	0.1833509	0.246469685	-7.619188839132421	16	20	10	3UTR		1	0
hsa-miR-149-5p	NM_023923	PHACTR4	TCTGGCTCCGTGTCTTCACTCCC#GGGAGGTGGAGATTGCAGTGAGCCGAGAT#(((((((((..((((((((((((#))))).)))))))....).))))).))).	3745	3774	1.0	-27.5	1	0.0002868297	0.382	-0.16644376923076926	0.06398050500000002	-8.004855389940193	21	29	7	3UTR		1	1
hsa-miR-149-5p	NM_024320	PRR15L	TCTGGCTCCGTGTCTTCACTCCC#GGGAGGTGGGCATGGCAGGGAATGGAGAGAGTGAGCCAGAC#((((((((..(.((((((.((((#.)))).)))))).)..)))))))).	863	904	1.0	-30.8	1	0.002013754	0.426	0.8305961500000001	0.25693098999999997	-9.583273882371962	19	25	8	3UTR		1	1
hsa-miR-149-5p	NM_024626	VTCN1	TCTGGCTCCGTGTCTTCACTCCC#GGAGGAGGATACAGTGCTACTACCAACTAGTGGATAGAGGCCAGGG#(((((((((((((((((.((((.#))))))))))))...................))).....)))))).	1863	1909	1.0	-24.4	1	0.0003471504	0.485	2.023042935121951	2.3720072815	-3.937574446201665	21	46	12	3UTR		1	0
hsa-miR-149-5p	NM_024697	ZNF385D	TCTGGCTCCGTGTCTTCACTCCC#GGGGGTGGGAGGGAGGGAGTGGT#..(.(((((.(.(((((((((((#)))))))).))).).))))).).	1644	1667	1.0	-26.4	0	0.1013201	0.5	0.3337255666666667	0.14090111374999997	-12.578332772256013	18	23	8	3UTR		1	1
hsa-miR-149-5p	NM_030579	CYB5B	TCTGGCTCCGTGTCTTCACTCCC#GGAGCCAAGACGATTGGCCAGAC#(((((((...((((((..((((.#))))..))))))...))))))).	633	656	1.0	-24.4	1	0.0003377951	0.456	0.49917249999999996	0.4797546425000001	-8.550105501956237	17	23	7	3UTR		1	1
hsa-miR-149-5p	NM_030579	CYB5B	TCTGGCTCCGTGTCTTCACTCCC#GGTGAAAAACCCTCTGGAGAGCAAGTGGAGCCAGT#.(((((((((((((((((.....#.)))))).))..))))))))).	3089	3124	1.0	-23.0	1	4.944792e-05	0.412	-0.08006502499999989	0.09828345499999999	-3.793324837357118	17	22	9	3UTR		1	1
hsa-miR-149-5p	NM_001145775	FKBP5	TCTGGCTCCGTGTCTTCACTCCC#GGTGTGGAGGGAGTGAGCCAGC#.(((((((..(.(((((((.((.#)).))))))).)..))))))).	1920	1942	1.0	-27.1	1	0.001130159	0.529	0.4010499428571429	0.6070623025000002	-9.439024273527416	17	22	7	3UTR		1	0
hsa-miR-149-5p	NM_001145776	FKBP5	TCTGGCTCCGTGTCTTCACTCCC#GGTGTGGAGGGAGTGAGCCAGC#.(((((((..(.(((((((.((.#)).))))))).)..))))))).	1807	1829	1.0	-27.1	1	0.001130159	0.529	0.1827606857142857	0.29763575750000004	-9.439024273527416	17	22	7	3UTR		1	0
hsa-miR-149-5p	NM_001165963	SCN1A	TCTGGCTCCGTGTCTTCACTCCC#GGAGGAAGAGAAGTATGGAAGCCAGAG#(((((((((((((((((.((((.#)))))))))....)))))).)))))).	8865	8892	1.0	-28.6	1	0.01137601	0.529	4.964735145454545	4.65016585375	-3.937574446201665	21	27	9	3UTR		1	0
hsa-miR-149-5p	NM_001167623	CACNA1C	TCTGGCTCCGTGTCTTCACTCCC#GGGACCAGACGCGGAGCCTGGG#((.((((((((((((....((((#))))..)))))))))))).)).	7118	7140	1.0	-29.2	0	4.365804e-05	0.338	0.0	0.0	-5.728163000811725	18	22	12	3UTR		1	1
hsa-miR-149-5p	NM_001167624	CACNA1C	TCTGGCTCCGTGTCTTCACTCCC#GGGACCAGACGCGGAGCCTGGG#((.((((((((((((....((((#))))..)))))))))))).)).	7223	7245	1.0	-29.2	0	4.365804e-05	0.338	0.5940895166666667	1.4037452150000007	-5.728163000811725	18	22	12	3UTR		1	1
hsa-miR-149-5p	NM_001167625	CACNA1C	TCTGGCTCCGTGTCTTCACTCCC#GGGACCAGACGCGGAGCCTGGG#((.((((((((((((....((((#))))..)))))))))))).)).	7298	7320	1.0	-29.2	0	4.365804e-05	0.338	0.0	0.0	-5.728163000811725	18	22	12	3UTR		1	1
hsa-miR-149-5p	NM_001171948	KXD1	TCTGGCTCCGTGTCTTCACTCCC#TGAAGGCCTCCATGGAGCAAACGGAGCCAC#..((((((((((((((((.....#))))))).............))))))))).	1348	1378	1.0	-23.1	1	0.004021445	0.515	0.29020223648275867	0.022425502699999995	-4.95700071937229	16	30	9	3UTR		1	1
hsa-miR-149-5p	NM_001171949	KXD1	TCTGGCTCCGTGTCTTCACTCCC#TGAAGGCCTCCATGGAGCAAACGGAGCCAC#..((((((((((((((((.....#))))))).............))))))))).	1252	1282	1.0	-23.1	1	0.004021445	0.515	0.29020223648275867	0.022425502699999995	-4.95700071937229	16	30	9	3UTR		1	1
hsa-miR-149-5p	NM_001184976	NCKAP1L	TCTGGCTCCGTGTCTTCACTCCC#GGAGAGAGGGTCAGGAGCCAGAG#(((((((((.(((((((.((((.#)))).))))).))))))))))).	3447	3470	1.0	-30.7	1	0.002093947	0.456	0.6440396222222221	-0.05242575749999997	-5.180080914529843	20	23	11	3UTR		1	0
hsa-miR-149-5p	NM_004905	PRDX6	TCTGGCTCCGTGTCTTCACTCCC#AGTGAAGAGCAGGGAAAGAGAC#(((...(((.((((((((((...#)))))))).)).)))...))).	1352	1374	1.0	-19.4	0	0.0009106039	0.691	-0.17631277272727275	0.22367039749999995	-14.232099125494553	16	22	8	3UTR		1	0
hsa-miR-149-5p	NM_005133	RCE1	TCTGGCTCCGTGTCTTCACTCCC#GGGTGTTTACGAGCAGCTGTGAGTGAGGGGACAAGGGGCAGGTCCCAGGAGCCAC#..(((((((((.(((((((((..#.))))))))).))...............))))))).	1199	1254	1.0	-26.4	1	0.0001710321	0.382	0.7214683333333335	1.0943083949999997	-8.303804028968646	18	36	9	3UTR		1	0
hsa-miR-149-5p	NM_005337	NCKAP1L	TCTGGCTCCGTGTCTTCACTCCC#GGAGAGAGGGTCAGGAGCCAGAG#(((((((((.(((((((.((((.#)))).))))).))))))))))).	3529	3552	1.0	-30.7	1	0.002093947	0.456	0.6440396222222221	-0.05242575749999997	-5.180080914529843	20	23	11	3UTR		1	0
hsa-miR-149-5p	NM_005687	FARSB	TCTGGCTCCGTGTCTTCACTCCC#GAGTCGAGGCTCTGCAGCCAGAT#((((((((.(.(((((.((((..#)))).))))).).).))))))).	4559	4582	1.0	-22.6	1	3.446623e-05	0.485	0.04863050000000002	0.5515647187500001	-7.8187385798577775	18	23	7	3UTR		1	0
hsa-miR-149-5p	NM_005827	SLC35B1	TCTGGCTCCGTGTCTTCACTCCC#GGGAGGGAAGAGGCAGAGCTGGAT#((((((((.((.(((((.(((((#))))).))))).)).)))))))).	1327	1351	1.0	-31.3	1	0.01141173	0.485	4.240916125	3.9002185875	-8.340767414043784	20	24	8	3UTR		1	1
hsa-miR-149-5p	NM_005901	SMAD2	TCTGGCTCCGTGTCTTCACTCCC#AGTGGAGACAGGGTTTCACCGTGTTAGCCAGGA#(((((((((.((((((((((...#)))))))))).))............))))))).	32275	32308	1.0	-27.4	1	0.0005410421	0.529	2.1773171000000002	2.2555124049999997	-5.180080914529843	19	33	10	3UTR		1	0
hsa-miR-149-5p	NM_006370	VTI1B	TCTGGCTCCGTGTCTTCACTCCC#GGAGTTCCTGTGGCTGGAGCCAGT#.(((((((((.(((...(((((.#)))))......)))))))))))).	4105	4129	1.0	-25.5	1	8.948622e-07	0.5	0.612233	1.1203943025	-7.586597953321716	17	24	12	3UTR		1	0
hsa-miR-149-5p	NM_006711	RNPS1	TCTGGCTCCGTGTCTTCACTCCC#GAGTGGAGAGCCAGCTCTGCGGAGTCAT#..(((((((((((((((((((..#)))))))))........)))))))))).	1848	1876	1.0	-25.9	1	3.634747e-05	0.412	3.201280555555556	1.6702381287500003	-4.95700071937229	19	28	10	3UTR	MIRT045589	1	0
hsa-miR-149-5p	NM_006920	SCN1A	TCTGGCTCCGTGTCTTCACTCCC#GGAGGAAGAGAAGTATGGAAGCCAGAG#(((((((((((((((((.((((.#)))))))))....)))))).)))))).	8832	8859	1.0	-28.6	1	0.01137601	0.529	5.538490909090908	4.7145849625	-3.937574446201665	21	27	9	3UTR		1	0
hsa-miR-149-5p	NM_007067	KAT7	TCTGGCTCCGTGTCTTCACTCCC#GGGATTACAGGCAGGAGCCAC#..(((((((.(((((....((((#))))....)))))))))))).	6711	6732	1.0	-24.5	1	3.461719e-05	0.456	-0.0068368571428571445	0.17529417875000003	-6.432556268004081	16	21	12	3UTR		1	1
hsa-miR-149-5p	NM_007225	NXPH3	TCTGGCTCCGTGTCTTCACTCCC#GGGGGTGGAGACGAGGAGATGCCAAGTGGGGCCAGGG#(((((((((((((((((((((((#))))))))))))).............)))))))))).	1215	1252	1.0	-36.1	1	1.166877e-05	0.368	0.4977511888888887	0.45528441	-3.937574446201665	23	37	13	3UTR		1	1
hsa-miR-149-5p	NM_012091	ADAT1	TCTGGCTCCGTGTCTTCACTCCC#GGAGGTGGAGGTTGCAGTGAGCCAGGA#((((((((..((((((((((.((#)).)))))))...)))..)))))))).	3683	3710	1.0	-27.1	1	0.0002653246	0.397	1.3241242769230768	2.6865941	-6.236470572775607	20	27	8	3UTR		1	0
hsa-miR-149-5p	NM_012396	PHLDA3	TCTGGCTCCGTGTCTTCACTCCC#GGGGGTGAGGGGGGGTTTGGCCAT#..(((((.(.(.(((((((((((#))))))))))).).)...))))).	1454	1478	1.0	-27.3	0	0.002477495	0.441	0.782570290909091	0.2528530925	-11.859945426477454	18	24	11	3UTR		1	0
hsa-miR-149-5p	NM_012419	RGS17	TCTGGCTCCGTGTCTTCACTCCC#GGGAGACTAAGGCGTGAGGATCACTTGAGCCCAGGA#((((((((.((((((((((.((.#.)).))))))).)))..))))).))).	6280	6316	1.0	-25.8	1	0.000884129	0.515	2.9405850636363637	2.72271005	-4.993964104447428	20	27	7	3UTR		1	0
hsa-miR-149-5p	NM_013272	SLCO3A1	TCTGGCTCCGTGTCTTCACTCCC#GGGGGTGGGGGCGGGCGCACAAGTCGGAG#(((((((((.(((((((((((((#))))))))))))).).)....))))))).	2836	2865	1.0	-29.0	1	8.363595e-06	0.324	0.1674109615384616	0.5171047512500001	-5.180080914529843	22	29	13	3UTR	MIRT699219	1	1
hsa-miR-149-5p	NM_013272	SLCO3A1	TCTGGCTCCGTGTCTTCACTCCC#GGGCCTGAGGGGGAGCCAGGT#(((((((((...((((((..(((#)))..))))))))))))))).	3042	3063	1.0	-26.1	1	1.197863e-05	0.324	1.1783694111111112	1.1024417674999998	-11.35165869953655	18	21	15	3UTR	MIRT699219	1	1
hsa-miR-149-5p	NM_014157	CCDC113	TCTGGCTCCGTGTCTTCACTCCC#GGAGTGAGGACAGGGGAGGGCCGGC#.((((((((.((((((((((((.#)))))))))))).))...)))))).	2012	2037	1.0	-34.4	1	0.0002137513	0.397	0.20082724999999993	0.10778421250000003	-5.035831305685297	20	25	12	3UTR		1	0
hsa-miR-149-5p	NM_001457	FLNB	TCTGGCTCCGTGTCTTCACTCCC#GGGTGTTGTAAGCTGGGACACGGAAGCCAA#..(((((((((((((((((((..#))))).........)))))))))).)))).	9344	9374	1.0	-26.5	1	0.001847577	0.5	0.0	0.0	-4.95700071937229	19	30	10	3UTR		1	0
hsa-miR-149-5p	NM_001969	EIF5	TCTGGCTCCGTGTCTTCACTCCC#GGGTGCAAGTGGAGCAGGAGCCAT#..(((((((.((.((((((((((#)))....)))))))))))))))).	3401	3425	1.0	-26.6	1	0.0002347159	0.5	0.0	0.0	-7.488637800366711	19	24	16	3UTR	MIRT249231	1	1
hsa-miR-149-5p	NM_001969	EIF5	TCTGGCTCCGTGTCTTCACTCCC#GGGGGTGGAGACCCTTATGTGCAGCACTCAATCCCACTGGAAGCCT#...((((((((((((((((((((#)))))))))))).......................)).))).))).	5244	5290	1.0	-26.3	0	0.03073555	0.471	0.0	0.0	-6.514540193678739	20	46	12	3UTR	MIRT249231	1	1
hsa-miR-149-5p	NM_002241	KCNJ10	TCTGGCTCCGTGTCTTCACTCCC#GGGAGATTTCAGAAGACGGGCGAAACAACTGATGGGGGAAGATACCTGGGGTGAGAA#(((.(((((((((((((.((((.#.))))))))))))..))))).))).	3778	3835	1.0	-27.6	0	0.001761205	0.5	0.006442653333333322	-0.11493993137500001	-6.969596721160855	20	25	12	3UTR		1	0
hsa-miR-149-5p	NM_002270	TNPO1	TCTGGCTCCGTGTCTTCACTCCC#GGGAGGGAGGAATAAATGGGGTTGGGC#(((((((((((.(((((.(((((#))))).)))))....))))))))))).	3485	3512	1.0	-24.8	1	0.05931329	0.559	0.0	0.0	-7.284377755798021	21	27	11	3UTR		1	1
hsa-miR-149-5p	NM_002357	MXD1	TCTGGCTCCGTGTCTTCACTCCC#GGGTGGGGGGAGGGGCAGGT#(((.(((((.(.(((((((((..#))))))))).))))))))).	2720	2740	1.0	-21.5	0	0.01312396	0.618	0.0	0.0	-11.558906499085388	18	20	9	3UTR		1	0
hsa-miR-149-5p	NM_002516	NOVA2	TCTGGCTCCGTGTCTTCACTCCC#AGTGTGGACATGGAGCTAA#..(((((((((((((.((((...#)))).))))))))))))).	5401	5420	1.0	-27.6	1	0.0006932408	0.456	0.0	0.0	-5.1900497996759025	17	19	13	3UTR		1	0
hsa-miR-149-5p	NM_002516	NOVA2	TCTGGCTCCGTGTCTTCACTCCC#GAGGAAGGGAAGGAGCCAGGG#(((((((((.(.(((((.(((..#)))))))).).))))))))).	4445	4466	1.0	-27.6	1	3.935492e-05	0.382	0.0	0.0	-8.5268842241262	18	21	9	3UTR		1	0
hsa-miR-149-5p	NM_002655	PLAG1	TCTGGCTCCGTGTCTTCACTCCC#GGGATGGGGGCAAGGGTGGGAG#(((.((.((.((((((((.((((#)))))))))))).)))).))).	3600	3622	1.0	-24.1	0	0.0927212	0.544	0.0	0.0	-9.755789724360351	19	22	12	3UTR		1	1
hsa-miR-149-5p	NM_002660	PLCG1	TCTGGCTCCGTGTCTTCACTCCC#GGAATGGGGGGCGGGCCAGGG#((((((.((((.((((((.(((.#))).)))))))))))))))).	4756	4777	1.0	-25.3	0	0.0007103017	0.456	0.0	0.0	-8.82806429066934	19	21	16	3UTR		1	0
hsa-miR-149-5p	NM_002698	POU2F2	TCTGGCTCCGTGTCTTCACTCCC#GGGGGCTGGAGGGAGCCAGGG#(((((((((....((((((((((#))))).)))))))))))))).	4952	4973	1.0	-28.4	1	2.263135e-05	0.324	0.7394238636363636	1.1817989375000002	-12.640789312202793	19	21	14	3UTR		1	1
hsa-miR-149-5p	NM_002867	RAB3B	TCTGGCTCCGTGTCTTCACTCCC#GGAGTGAGGAATGAGCCCAGAA#((((((((....((((((((((.#))))))))))..))))).))).	11166	11188	1.0	-27.5	1	0.003222697	0.485	0.0	0.0	-12.408048357782313	18	22	10	3UTR		1	1
hsa-miR-149-5p	NM_002897	RBMS1	TCTGGCTCCGTGTCTTCACTCCC#GGGGGTGGGGGAGGGGAGTCAC#..(((((((.(.(((((((((((#))))))))))).).))))))).	2707	2729	1.0	-29.6	1	0.00173655	0.485	0.0	0.0	-9.546310497296824	19	22	11	3UTR		1	0
hsa-miR-149-5p	NM_002959	SORT1	TCTGGCTCCGTGTCTTCACTCCC#GGGAGGGCCGGAGTCAGC#.(((((((((.(((....(((((#))))))))))))))))).	6092	6110	1.0	-25.8	1	6.23764e-05	0.441	0.0	0.0	-7.586597953321716	17	18	17	3UTR		1	1
hsa-miR-149-5p	NM_003099	SNX1	TCTGGCTCCGTGTCTTCACTCCC#GGAGAGCTGAAAAGGGCAGGTATGGTGGGGCCAGAG#(((((((((((((((((((((((#)).))).)))...))))).......)))))))))).	5786	5822	1.0	-26.4	1	0.0006585319	0.441	0.0	0.0	-3.937574446201665	23	36	10	3UTR		1	0
hsa-miR-149-5p	NM_003099	SNX1	TCTGGCTCCGTGTCTTCACTCCC#GGCGTGAGACTGGAGGCAGGA#((((.(((((.(((.((((.((.#)).)))))))))))).)))).	5737	5758	1.0	-25.4	0	0.0003555044	0.412	0.0	0.0	-11.616835656675121	18	21	12	3UTR		1	0
hsa-miR-149-5p	NM_003099	SNX1	TCTGGCTCCGTGTCTTCACTCCC#GGGTTAGGGGTACTGAGCCAGAA#((((((((.(((.((((...(((#)))...))))))).)))))))).	5395	5418	1.0	-24.7	1	2.700643e-05	0.5	0.0	0.0	-6.283094717113671	18	23	8	3UTR		1	0
hsa-miR-149-5p	NM_003131	SRF	TCTGGCTCCGTGTCTTCACTCCC#GGAGGGAGGCGGGGAGGAGGAA#(((..((((.(((((((.((((.#))))))))))).))))..))).	2011	2033	1.0	-27.9	0	0.002332633	0.294	0.0	0.0	-12.331140364301508	18	22	11	3UTR		1	0
hsa-miR-149-5p	NM_003383	VLDLR	TCTGGCTCCGTGTCTTCACTCCC#GGGTGATGAGGCGGTGCCT#...(((.((((.((.((((((..#)))))).)).)))).))).	6688	6707	1.0	-25.5	0	5.409658e-05	0.559	0.0	0.0	-12.140479598397047	15	19	6	3UTR		1	0
hsa-miR-149-5p	NM_003740	KCNK5	TCTGGCTCCGTGTCTTCACTCCC#GGGAGTGGGGGGCCAGGGGCCT#...((((((...(((((((((((#)))))))))))....)))))).	1974	1996	1.0	-30.3	0	5.387825e-09	0.368	0.0	0.0	-13.928624447013624	17	22	11	3UTR		1	0
hsa-miR-149-5p	NM_003768	PEA15	TCTGGCTCCGTGTCTTCACTCCC#GGGAGGGGAGGGCTGGCTGCTGGAAGAAGGAAGAAGCCAGAC#((((((((((.((((((.(((((#)))))..)))))))))..................))))))).	1910	1952	1.0	-27.4	1	0.0003282325	0.456	0.0	0.0	-6.7623489216120145	21	42	9	3UTR		1	1
hsa-miR-149-5p	NM_004050	BCL2L2	TCTGGCTCCGTGTCTTCACTCCC#GGGCCAGGTGGGGCTAGGTGTGGCTGGGGGCCAGGA#(((((((((..(((..(((((((#.)))...)))).)))..))))))))).	747	783	1.0	-27.1	1	5.148354e-06	0.368	0.4574471111111111	0.19300777500000002	-8.973354030494443	19	27	9	3UTR		1	1
hsa-miR-149-5p	NM_004117	FKBP5	TCTGGCTCCGTGTCTTCACTCCC#GGTGTGGAGGGAGTGAGCCAGC#.(((((((..(.(((((((.((.#)).))))))).)..))))))).	1735	1757	1.0	-27.1	1	0.001130159	0.529	0.0	0.0	-9.439024273527416	17	22	7	3UTR		1	0
hsa-miR-149-5p	NM_004464	FGF5	TCTGGCTCCGTGTCTTCACTCCC#GAGTGGAGTCAGGTGAGGCAT#..((.((((.((.((((((((..#)))))))).)).).))).)).	4788	4809	1.0	-23.2	0	7.280682e-05	0.647	0.0	0.0	-11.607674975179183	16	21	8	3UTR		1	0
hsa-miR-149-5p	NM_004726	REPS2	TCTGGCTCCGTGTCTTCACTCCC#GGGAGAGGAGGCAGCTTAGCTGGAA#(((((((...(((((((.(((((#))))).)))))))....))))))).	5319	5344	1.0	-26.1	1	6.534938e-05	0.456	0.0	0.0	-8.550105501956237	19	25	7	3UTR		1	1
hsa-miR-149-5p	NM_203413	ELP5	TCTGGCTCCGTGTCTTCACTCCC#GGATGAAGACATGGGGTA#....((((((((((((((.(((.#))))))))))))))))).	2112	2130	1.0	-26.7	0	0.0008146315	0.5	-0.1509144848571429	-0.04607388977500002	-9.546562468637928	17	18	17	3UTR		1	1
hsa-miR-149-5p	NM_203414	ELP5	TCTGGCTCCGTGTCTTCACTCCC#GGATGAAGACATGGGGTA#....((((((((((((((.(((.#))))))))))))))))).	1414	1432	1.0	-26.7	0	0.0008146315	0.5	-0.1509144848571429	-0.04607388977500002	-9.546562468637928	17	18	17	3UTR		1	1
hsa-miR-149-5p	NM_207370	GPR153	TCTGGCTCCGTGTCTTCACTCCC#GGGGTGAGGGGGCGTTGGCCT#...((((.(((.((((((((((.#)))))))))).)))..)))).	2323	2344	1.0	-27.1	0	8.682277e-09	0.309	0.0	0.0	-12.174978432455726	17	21	10	3UTR		1	0
hsa-miR-149-5p	XM_005268524	FCHSD1	TCTGGCTCCGTGTCTTCACTCCC#GGGAGAGGAACAGGCCTTGGGAATCAGGAGCTGGAGCCAGGA#((((((((((..((((...((((#.))))...))))..)))))))))).	2495	2537	1.0	-27.2	1	3.67445e-05	0.426	0.0	0.0	-10.10915223120837	18	25	10	3UTR		1	0
hsa-miR-149-5p	XM_005274385	SYT7	TCTGGCTCCGTGTCTTCACTCCC#GGGGGGAGGGCACCGGAGCCT#...((((((((((((((.(((((#))))))))))))).)))))).	4599	4620	1.0	-33.3	0	6.351917e-07	0.353	0.0	0.0	-6.514540193678739	19	21	13	3UTR		1	0
hsa-miR-149-5p	XM_006719017	CACNA1C	TCTGGCTCCGTGTCTTCACTCCC#GGGACCAGACGCGGAGCCTGGG#((.((((((((((((....((((#))))..)))))))))))).)).	6915	6937	1.0	-29.2	0	4.365804e-05	0.338	0.0	0.0	-5.728163000811725	18	22	12	3UTR		1	1
hsa-miR-149-5p	XM_006722883	KXD1	TCTGGCTCCGTGTCTTCACTCCC#TGAAGGCCTCCATGGAGCAAACGGAGCCAC#..((((((((((((((((.....#))))))).............))))))))).	1067	1097	1.0	-23.1	1	0.004021445	0.515	0.0	0.0	-4.95700071937229	16	30	9	3UTR		1	1
hsa-miR-149-5p	XM_006722883	KXD1	TCTGGCTCCGTGTCTTCACTCCC#GGTGTGGAACCTGAGGGGCCAGC#.((((((((..((.(((((.((.#)).)))))))....)))))))).	1035	1058	1.0	-22.6	1	1.141754e-06	0.441	0.0	0.0	-8.717445698616054	17	23	8	3UTR		1	1
hsa-miR-149-5p	XM_011521020	CACNA1C	TCTGGCTCCGTGTCTTCACTCCC#GGGACCAGACGCGGAGCCTGGG#((.((((((((((((....((((#))))..)))))))))))).)).	6990	7012	1.0	-29.2	0	4.365804e-05	0.338	0.0	0.0	-5.728163000811725	18	22	12	3UTR		1	1
hsa-miR-149-5p	XM_011521023	CACNA1C	TCTGGCTCCGTGTCTTCACTCCC#GGGACCAGACGCGGAGCCTGGG#((.((((((((((((....((((#))))..)))))))))))).)).	7193	7215	1.0	-29.2	0	4.365804e-05	0.338	0.0	0.0	-5.728163000811725	18	22	12	3UTR		1	1
hsa-miR-149-5p	XM_011524180	SLC35B1	TCTGGCTCCGTGTCTTCACTCCC#GGGAGGGAAGAGGCAGAGCTGGAT#((((((((.((.(((((.(((((#))))).))))).)).)))))))).	1189	1213	1.0	-31.3	1	0.01141173	0.485	0.0	0.0	-8.340767414043784	20	24	8	3UTR		1	1
hsa-miR-149-5p	XM_011528272	KXD1	TCTGGCTCCGTGTCTTCACTCCC#TGAAGGCCTCCATGGAGCAAACGGAGCCAC#..((((((((((((((((.....#))))))).............))))))))).	2069	2099	1.0	-23.1	1	0.004021445	0.515	0.0	0.0	-4.95700071937229	16	30	9	3UTR		1	1
hsa-miR-149-5p	XM_011541862	CACHD1	TCTGGCTCCGTGTCTTCACTCCC#AGTGAAGCTGAGCCAGAG#((((((((...(.(((((((...#)))))))).)))))))).	4370	4388	1.0	-22.7	1	0.004733348	0.5	0.0	0.0	-10.350375660852201	16	18	8	3UTR		1	1
hsa-miR-149-5p	XM_011543696	ENC1	TCTGGCTCCGTGTCTTCACTCCC#GGGGCGAGGGAGGGGGGTGGGAT#(((.(((((.(.(((((.((((.#)))).))))).).))))).))).	2589	2612	1.0	-24.8	0	0.09012216	0.485	0.0	0.0	-11.558906499085388	18	23	5	3UTR		1	1
hsa-miR-149-5p	NM_001048183	PHACTR4	TCTGGCTCCGTGTCTTCACTCCC#GGGAGGTGGAGATTGCAGTGAGCCGAGAT#(((((((((..((((((((((((#))))).)))))))....).))))).))).	3604	3633	1.0	-27.5	1	0.0002868297	0.382	-0.16644376923076926	0.06398050500000002	-8.004855389940193	21	29	7	3UTR		1	1
hsa-miR-149-5p	NM_001049	SSTR1	TCTGGCTCCGTGTCTTCACTCCC#GGAGTTTTTATAAGATTGCGGGGTCGGAG#((((((((((((((((.(((((.#)))))......))))).))))))))))).	2692	2721	1.0	-24.9	1	0.00154284	0.485	-0.3525366117647059	0.16417845874999992	-3.937574446201665	21	29	11	3UTR		1	0
hsa-miR-149-5p	NM_001080495	TNRC18	TCTGGCTCCGTGTCTTCACTCCC#GGGAGAGAAGAGGGAGAGGCAGGAGCCGGC#.((((((((((.(((((.(((((#))))).......))))).)).)))))))).	10591	10621	1.0	-29.3	1	2.027998e-05	0.353	0.0	0.0	-7.140128146953473	20	30	8	3UTR		1	1
hsa-miR-149-5p	NM_001080975	REPS2	TCTGGCTCCGTGTCTTCACTCCC#GGGAGAGGAGGCAGCTTAGCTGGAA#(((((((...(((((((.(((((#))))).)))))))....))))))).	5316	5341	1.0	-26.1	1	6.534938e-05	0.456	0.8741041	0.3148709612499999	-8.550105501956237	19	25	7	3UTR		1	1
hsa-miR-149-5p	NM_001099432	BCAS3	TCTGGCTCCGTGTCTTCACTCCC#GGTGGAGGCTGTGGCCAGGA#(((((((.((.(((((((((...#))))))))))).))))))).	3062	3082	1.0	-24.1	1	3.207202e-05	0.382	0.26803760000000004	0.8095723262500001	-9.075983850792646	18	20	11	3UTR		1	0
hsa-miR-149-5p	NM_001101802	PHF21A	TCTGGCTCCGTGTCTTCACTCCC#GGAGTCTTGGGTCGGAGGACGGGGCTAGGA#(((((((((((.((((((((((.#)))))........)))))))))))))))).	5454	5484	1.0	-27.3	1	0.00722842	0.368	5.141955363636364	4.827575980000001	-7.284377755798021	21	30	16	3UTR		1	0
hsa-miR-149-5p	NM_001101802	PHF21A	TCTGGCTCCGTGTCTTCACTCCC#GAGTGAAGCAGCACGCGACCCAGGT#(((((.(((((((((((((((..#))))))))..))))).)).))))).	3604	3629	1.0	-26.6	0	4.475417e-05	0.529	1.9629710944444443	2.4475711962499997	-5.838533207394711	20	25	8	3UTR		1	0
hsa-miR-149-5p	NM_001112800	SLC8A1	TCTGGCTCCGTGTCTTCACTCCC#GGGCTGGGGATATGGAGTCT#...(((((((((((((((..(((#))).))))))))))))))).	7591	7611	1.0	-26.3	0	6.544889e-06	0.618	-0.48367773333333336	0.070956588125	-6.514540193678739	18	20	15	3UTR		1	0
hsa-miR-149-5p	NM_001112801	SLC8A1	TCTGGCTCCGTGTCTTCACTCCC#GGGCTGGGGATATGGAGTCT#...(((((((((((((((..(((#))).))))))))))))))).	7567	7587	1.0	-26.3	0	6.544889e-06	0.618	0.13452937399999998	-0.17502328712500004	-6.514540193678739	18	20	15	3UTR		1	0
hsa-miR-149-5p	NM_001114979	TP63	TCTGGCTCCGTGTCTTCACTCCC#GGGTCAGGTGGGGAAAGGGGCA#....(((((...(((((((((((#)))...))))))))..))))).	1888	1910	1.0	-21.2	0	0.02023098	0.5	0.6262875928571429	0.9736374550000002	-16.96064672197281	16	22	8	3UTR		1	1
hsa-miR-149-5p	NM_001127321	CBX5	TCTGGCTCCGTGTCTTCACTCCC#GGGAGGCTGAGGCAGGAGAATTGCTTGAAGCCAGAA#(((((((((.((((((..(((((#)))))...)))))))))............)))))).	1964	2000	1.0	-26.4	1	0.002410452	0.485	0.0480988857142857	-0.06971393874999995	-5.180080914529843	20	36	9	3UTR		1	1
hsa-miR-149-5p	NM_001127321	CBX5	TCTGGCTCCGTGTCTTCACTCCC#GGGATTGCAGGCGTGAGCCAGC#.(((((((..(((((.((.((((#)))).)).))))).))))))).	8518	8540	1.0	-24.3	1	1.717372e-07	0.426	0.28219351428571426	-0.020197549999999998	-6.3252700442346725	18	22	7	3UTR		1	1
hsa-miR-149-5p	NM_001129827	CACNA1C	TCTGGCTCCGTGTCTTCACTCCC#GGGACCAGACGCGGAGCCTGGG#((.((((((((((((....((((#))))..)))))))))))).)).	7262	7284	1.0	-29.2	0	4.365804e-05	0.338	2.8537548333333334	2.3915430425	-5.728163000811725	18	22	12	3UTR		1	1
hsa-miR-149-5p	NM_001129829	CACNA1C	TCTGGCTCCGTGTCTTCACTCCC#GGGACCAGACGCGGAGCCTGGG#((.((((((((((((....((((#))))..)))))))))))).)).	7241	7263	1.0	-29.2	0	4.365804e-05	0.338	0.0	0.0	-5.728163000811725	18	22	12	3UTR		1	1
hsa-miR-149-5p	NM_001129830	CACNA1C	TCTGGCTCCGTGTCTTCACTCCC#GGGACCAGACGCGGAGCCTGGG#((.((((((((((((....((((#))))..)))))))))))).)).	7223	7245	1.0	-29.2	0	4.365804e-05	0.338	2.8537548333333334	2.3915430425	-5.728163000811725	18	22	12	3UTR		1	1
hsa-miR-149-5p	NM_001129831	CACNA1C	TCTGGCTCCGTGTCTTCACTCCC#GGGACCAGACGCGGAGCCTGGG#((.((((((((((((....((((#))))..)))))))))))).)).	7202	7224	1.0	-29.2	0	4.365804e-05	0.338	0.0	0.0	-5.728163000811725	18	22	12	3UTR		1	1
hsa-miR-149-5p	NM_001129832	CACNA1C	TCTGGCTCCGTGTCTTCACTCCC#GGGACCAGACGCGGAGCCTGGG#((.((((((((((((....((((#))))..)))))))))))).)).	7178	7200	1.0	-29.2	0	4.365804e-05	0.338	0.0	0.0	-5.728163000811725	18	22	12	3UTR		1	1
hsa-miR-149-5p	NM_001129834	CACNA1C	TCTGGCTCCGTGTCTTCACTCCC#GGGACCAGACGCGGAGCCTGGG#((.((((((((((((....((((#))))..)))))))))))).)).	7175	7197	1.0	-29.2	0	4.365804e-05	0.338	0.0	0.0	-5.728163000811725	18	22	12	3UTR		1	1
hsa-miR-149-5p	NM_001129836	CACNA1C	TCTGGCTCCGTGTCTTCACTCCC#GGGACCAGACGCGGAGCCTGGG#((.((((((((((((....((((#))))..)))))))))))).)).	7169	7191	1.0	-29.2	0	4.365804e-05	0.338	0.0	0.0	-5.728163000811725	18	22	12	3UTR		1	1
hsa-miR-149-5p	NM_001129838	CACNA1C	TCTGGCTCCGTGTCTTCACTCCC#GGGACCAGACGCGGAGCCTGGG#((.((((((((((((....((((#))))..)))))))))))).)).	7142	7164	1.0	-29.2	0	4.365804e-05	0.338	0.0	0.0	-5.728163000811725	18	22	12	3UTR		1	1
hsa-miR-149-5p	NM_001129839	CACNA1C	TCTGGCTCCGTGTCTTCACTCCC#GGGACCAGACGCGGAGCCTGGG#((.((((((((((((....((((#))))..)))))))))))).)).	7136	7158	1.0	-29.2	0	4.365804e-05	0.338	0.0	0.0	-5.728163000811725	18	22	12	3UTR		1	1
hsa-miR-149-5p	NM_001129840	CACNA1C	TCTGGCTCCGTGTCTTCACTCCC#GGGACCAGACGCGGAGCCTGGG#((.((((((((((((....((((#))))..)))))))))))).)).	7118	7140	1.0	-29.2	0	4.365804e-05	0.338	0.0	0.0	-5.728163000811725	18	22	12	3UTR		1	1
hsa-miR-149-5p	NM_001129842	CACNA1C	TCTGGCTCCGTGTCTTCACTCCC#GGGACCAGACGCGGAGCCTGGG#((.((((((((((((....((((#))))..)))))))))))).)).	7118	7140	1.0	-29.2	0	4.365804e-05	0.338	0.0	0.0	-5.728163000811725	18	22	12	3UTR		1	1
hsa-miR-149-5p	NM_001129844	CACNA1C	TCTGGCTCCGTGTCTTCACTCCC#GGGACCAGACGCGGAGCCTGGG#((.((((((((((((....((((#))))..)))))))))))).)).	7109	7131	1.0	-29.2	0	4.365804e-05	0.338	0.0	0.0	-5.728163000811725	18	22	12	3UTR		1	1
hsa-miR-149-5p	NM_001129846	CACNA1C	TCTGGCTCCGTGTCTTCACTCCC#GGGACCAGACGCGGAGCCTGGG#((.((((((((((((....((((#))))..)))))))))))).)).	7085	7107	1.0	-29.2	0	4.365804e-05	0.338	0.0	0.0	-5.728163000811725	18	22	12	3UTR		1	1
hsa-miR-149-5p	NM_001134337	RNF24	TCTGGCTCCGTGTCTTCACTCCC#GGGAGACAGAAGTTGCAGTGAGCCAAGAT#((((((((..(((((((.(((((#)))))...))))..)))..)))))).)).	5697	5726	1.0	-25.2	1	0.0004415574	0.426	0.49023667777777785	0.3883718725000001	-6.236470572775607	20	29	6	3UTR		1	0
hsa-miR-149-5p	NM_001135190	ARAP1	TCTGGCTCCGTGTCTTCACTCCC#GGGGTGGGAGGCAGCAGGGGTCAGC#.(((((((((((((((((((((.#))))))).))))).).)))))))).	4282	4307	1.0	-27.7	1	0.0009349979	0.294	-0.7813171250000002	-0.14045992500000012	-3.793324837357118	21	25	8	3UTR		1	0
hsa-miR-149-5p	NM_001135937	SMAD2	TCTGGCTCCGTGTCTTCACTCCC#GGGGTGGGGGCAGGTAGGCCAC#..(((((.(.((((((((((((.#)))))))))))).)..))))).	33765	33787	1.0	-27.6	0	3.402284e-06	0.412	0.0	0.0	-8.513142116881099	18	22	12	3UTR		1	0
hsa-miR-149-5p	NM_001142269	GGCX	TCTGGCTCCGTGTCTTCACTCCC#AGTAGAGACATGGTTTCCCACATTGGCCAGGC#((((((((((((((((.(((...#))).)))))))))...........))))))).	4070	4102	1.0	-23.1	1	0.005162422	0.574	0.3344435333333334	-0.033004091250000006	-3.937574446201665	19	32	9	3UTR		1	0
hsa-miR-149-5p	NM_001142302	CCDC113	TCTGGCTCCGTGTCTTCACTCCC#GGAGTGAGGACAGGGGAGGGCCGGC#.((((((((.((((((((((((.#)))))))))))).))...)))))).	1850	1875	1.0	-34.4	1	0.0002137513	0.397	0.20082724999999993	0.10778421250000003	-5.035831305685297	20	25	12	3UTR		1	0
hsa-miR-149-5p	NM_032103	PPP1R12B	TCTGGCTCCGTGTCTTCACTCCC#GGGGGTTTCCCGATGGGAGGAGGCAGGGGTGGGGCTGGGG#(((((((((((((((((((((((#))))))............)))))))....)))))))))).	13296	13336	1.0	-26.5	1	0.004427693	0.456	-0.33405242564102566	0.0849945102500001	-3.937574446201665	23	40	10	3UTR		1	0
hsa-miR-149-5p	NM_032104	PPP1R12B	TCTGGCTCCGTGTCTTCACTCCC#GGGGGTTTCCCGATGGGAGGAGGCAGGGGTGGGGCTGGGG#(((((((((((((((((((((((#))))))............)))))))....)))))))))).	13477	13517	1.0	-26.5	1	0.004427693	0.456	-0.33405242564102566	0.0849945102500001	-3.937574446201665	23	40	10	3UTR		1	0
hsa-miR-149-5p	NM_032420	PCDH1	TCTGGCTCCGTGTCTTCACTCCC#GGGAGTGGAGCGGAGGCCT#...(((((((...((((((((((#))))))))))))))).)).	4384	4403	1.0	-27.3	0	5.689029e-05	0.309	3.29705673	3.308619477499999	-13.975248591351688	17	19	15	3UTR		1	0
hsa-miR-149-5p	NM_032900	ARHGAP19	TCTGGCTCCGTGTCTTCACTCCC#GGAGTGTTACTGTTCCGCCCTCTCTTTGTCAGAAGGGACACAGGTGGTAATTTGGAGATGGGGCCAGAG#(((((((((((.(((((((((((#.)))).....))))......))).))))))))))).	2673	2742	1.0	-29.5	1	0.0003077288	0.5	0.02495675454545452	-0.02649492750000005	-7.284377755798021	22	36	11	3UTR		1	1
hsa-miR-149-5p	NM_033143	FGF5	TCTGGCTCCGTGTCTTCACTCCC#GAGTGGAGTCAGGTGAGGCAT#..((.((((.((.((((((((..#)))))))).)).).))).)).	4760	4781	1.0	-23.2	0	7.280682e-05	0.647	-0.014043174999999991	0.05379098624999998	-11.607674975179183	16	21	8	3UTR		1	0
hsa-miR-149-5p	NM_054025	B3GAT1	TCTGGCTCCGTGTCTTCACTCCC#GGAGTGAGGCCAGGGGCTAGGA#(((((((((.((.(((((((((.#))))))))).))))))))))).	3835	3857	1.0	-31.1	1	0.0001084676	0.382	0.056117444444444456	-0.05749497750000004	-6.469211527196086	20	22	11	3UTR		1	0
hsa-miR-149-5p	NM_080594	RNPS1	TCTGGCTCCGTGTCTTCACTCCC#GAGTGGAGAGCCAGCTCTGCGGAGTCAT#..(((((((((((((((((((..#)))))))))........)))))))))).	1696	1724	1.0	-25.9	1	3.634747e-05	0.412	3.0464248148148148	4.120799422499999	-4.95700071937229	19	28	10	3UTR	MIRT045589	1	0
hsa-miR-149-5p	NM_138622	BCL2L11	TCTGGCTCCGTGTCTTCACTCCC#GGTGTGGAGAATGCATTGACAGGTTCTTTGCGGAGCCGAGAT#(((((((((((((((((((.((.#)).)))))))..................))))))))).))).	991	1033	1.0	-27.2	1	0.0004554292	0.529	1.1823174936842107	0.5741096815	-3.937574446201665	21	42	9	3UTR		1	1
hsa-miR-149-5p	NM_138623	BCL2L11	TCTGGCTCCGTGTCTTCACTCCC#GGTGTGGAGAATGCATTGACAGGTTCTTTGCGGAGCCGAGAT#(((((((((((((((((((.((.#)).)))))))..................))))))))).))).	811	853	1.0	-27.2	1	0.0004554292	0.529	1.1823174936842107	0.5741096815	-3.937574446201665	21	42	9	3UTR		1	1
hsa-miR-149-5p	NM_138624	BCL2L11	TCTGGCTCCGTGTCTTCACTCCC#GGTGTGGAGAATGCATTGACAGGTTCTTTGCGGAGCCGAGAT#(((((((((((((((((((.((.#)).)))))))..................))))))))).))).	899	941	1.0	-27.2	1	0.0004554292	0.529	1.1823174936842107	0.5741096815	-3.937574446201665	21	42	9	3UTR		1	1
hsa-miR-149-5p	NM_138625	BCL2L11	TCTGGCTCCGTGTCTTCACTCCC#GGTGTGGAGAATGCATTGACAGGTTCTTTGCGGAGCCGAGAT#(((((((((((((((((((.((.#)).)))))))..................))))))))).))).	712	754	1.0	-27.2	1	0.0004554292	0.529	1.1823174936842107	0.5741096815	-3.937574446201665	21	42	9	3UTR		1	1
hsa-miR-149-5p	NM_138626	BCL2L11	TCTGGCTCCGTGTCTTCACTCCC#GGTGTGGAGAATGCATTGACAGGTTCTTTGCGGAGCCGAGAT#(((((((((((((((((((.((.#)).)))))))..................))))))))).))).	762	804	1.0	-27.2	1	0.0004554292	0.529	1.1823174936842107	0.5741096815	-3.937574446201665	21	42	9	3UTR		1	1
hsa-miR-149-5p	NM_148955	SNX1	TCTGGCTCCGTGTCTTCACTCCC#GGCGTGAGACTGGAGGCAGGA#((((.(((((.(((.((((.((.#)).)))))))))))).)))).	5542	5563	1.0	-25.4	0	0.0003555044	0.412	0.025035885999999997	-0.14934066375	-11.616835656675121	18	21	12	3UTR		1	0
hsa-miR-149-5p	NM_148955	SNX1	TCTGGCTCCGTGTCTTCACTCCC#GGGTTAGGGGTACTGAGCCAGAA#((((((((.(((.((((...(((#)))...))))))).)))))))).	5200	5223	1.0	-24.7	1	2.700643e-05	0.5	0.20238947499999999	-0.13634467387500002	-6.283094717113671	18	23	8	3UTR		1	0
hsa-miR-149-5p	NM_001293274	CACHD1	TCTGGCTCCGTGTCTTCACTCCC#AGTGAAGCTGAGCCAGAG#((((((((...(.(((((((...#)))))))).)))))))).	4374	4392	1.0	-22.7	1	0.004733348	0.5	0.0	0.0	-10.350375660852201	16	18	8	3UTR		1	1
hsa-miR-149-5p	NM_001297576	PEA15	TCTGGCTCCGTGTCTTCACTCCC#GGGAGGGGAGGGCTGGCTGCTGGAAGAAGGAAGAAGCCAGAC#((((((((((.((((((.(((((#)))))..)))))))))..................))))))).	2217	2259	1.0	-27.4	1	0.0003282325	0.456	1.3733963107142857	0.3863184125	-6.7623489216120145	21	42	9	3UTR		1	1
hsa-miR-149-5p	NM_001297578	PEA15	TCTGGCTCCGTGTCTTCACTCCC#GGGAGGGGAGGGCTGGCTGCTGGAAGAAGGAAGAAGCCAGAC#((((((((((.((((((.(((((#)))))..)))))))))..................))))))).	1844	1886	1.0	-27.4	1	0.0003282325	0.456	1.3733963107142857	0.3863184125	-6.7623489216120145	21	42	9	3UTR		1	1
hsa-miR-149-5p	NM_001300821	EIF4B	TCTGGCTCCGTGTCTTCACTCCC#GGGAGTGAGACTATAGGCCAT#..(((((....(((.((((((((#)))))))))))....))))).	2476	2497	1.0	-25.4	0	0.01483672	0.485	0.9294593624999999	0.9957448199999999	-13.129755810787847	16	21	11	3UTR	MIRT045475	1	0
hsa-miR-149-5p	NM_001300821	EIF4B	TCTGGCTCCGTGTCTTCACTCCC#GGGCAGTAGGGGAGGGAGGTAGAA#((((.((((.(.((((.((((((#))).))))))).).)))).)))).	2228	2252	1.0	-24.2	0	0.006072892	0.5	1.0076080142857142	0.5249426050000001	-12.64592139893867	19	24	7	3UTR	MIRT045475	1	0
hsa-miR-149-5p	NM_001301063	NDST1	TCTGGCTCCGTGTCTTCACTCCC#GGGAGGTGGCCTGCTTGGCCGACGTCATGGAGCCAGC#.(((((((((((.(.((((((((#))))).)))..............).))))))))))).	4773	4810	1.0	-27.1	1	0.001563498	0.324	0.2622411636363637	0.14981720375000002	-5.8179050102739955	20	37	11	3UTR		1	1
hsa-miR-149-5p	NM_001303628	MLEC	TCTGGCTCCGTGTCTTCACTCCC#GGAGTATAAACACAAGGAGCCAGGA#(((((((((((((....(((((.#)))))....))))..))))))))).	5240	5265	1.0	-27.2	1	0.02836698	0.471	1.2799535933333337	1.33629264125	-5.762913004276319	18	25	9	3UTR		1	1
hsa-miR-149-5p	NM_001303628	MLEC	TCTGGCTCCGTGTCTTCACTCCC#GGGAAGGAGACACGGGGA#.....((((((((((((..((((#)))).)))))))))))).	1638	1656	1.0	-26.3	0	3.430836e-05	0.515	0.8071317166666668	0.8701588825	-13.6655996434504	16	18	12	3UTR		1	1
hsa-miR-149-5p	NM_001303628	MLEC	TCTGGCTCCGTGTCTTCACTCCC#GGGAAGTGAGGAAACAGGAAGAAGTATGGTGGGGGCTGGGG#(((((((((((.(((((((((((#)))).))))))).))................))))))))).	3174	3215	1.0	-25.9	1	0.008880804	0.426	1.4056141666666664	1.1540748625	-7.284377755798021	22	41	9	3UTR		1	1
hsa-miR-149-5p	NM_001304779	DERL2	TCTGGCTCCGTGTCTTCACTCCC#GGAAACCAAGTTAGAATGTTGACTTTGGAGCCAGAC#((((((((((.(((..((.((..#.)).))..)))..)))))))))).	1484	1520	1.0	-25.0	1	0.008055739	0.588	0.02674833999999997	0.09607312124999998	-7.730847562166263	17	24	10	3UTR		1	0
hsa-miR-149-5p	NM_001320470	BCAS3	TCTGGCTCCGTGTCTTCACTCCC#GGTGGAGGCTGTGGCCAGGA#(((((((.((.(((((((((...#))))))))))).))))))).	3174	3194	1.0	-24.1	1	3.207202e-05	0.382	0.26803760000000004	0.8095723262500001	-9.075983850792646	18	20	11	3UTR		1	0
hsa-miR-149-5p	NM_001322225	VLDLR	TCTGGCTCCGTGTCTTCACTCCC#GGGTGATGAGGCGGTGCCT#...(((.((((.((.((((((..#)))))).)).)))).))).	6565	6584	1.0	-25.5	0	5.409658e-05	0.559	0.0	0.0	-12.140479598397047	15	19	6	3UTR		1	0
hsa-miR-149-5p	NM_001322226	VLDLR	TCTGGCTCCGTGTCTTCACTCCC#GGGTGATGAGGCGGTGCCT#...(((.((((.((.((((((..#)))))).)).)))).))).	6481	6500	1.0	-25.5	0	5.409658e-05	0.559	0.0	0.0	-12.140479598397047	15	19	6	3UTR		1	0
hsa-miR-149-5p	NM_001323304	AURKA	TCTGGCTCCGTGTCTTCACTCCC#GGGGGAGAAATCCTTGAGCCAGGG#((((((((...(..(((.(((((#))))).)))..)...)))))))).	1373	1397	1.0	-22.7	1	3.137588e-05	0.485	3.5854320499999996	4.296160199999999	-11.207215578372608	17	24	8	3UTR	MIRT559283	1	0
hsa-miR-149-5p	NM_000084	CLCN5	TCTGGCTCCGTGTCTTCACTCCC#GGAAGATGTGGACTGGGGAGTTAGGA#(((((((((.(((((.((((.((#)).)).)).)))).).))))))))).	9089	9115	1.0	-21.3	1	0.000311671	0.574	1.6098937777777778	1.4159324350000004	-5.413129994833456	20	26	9	3UTR		1	1
hsa-miR-149-5p	NM_000127	EXT1	TCTGGCTCCGTGTCTTCACTCCC#GGGGTTGGGGGCACGGTTATAGAT#((((...(((((((((((.((((#)))).)))))))))))...)))).	3848	3872	1.0	-26.8	0	0.02674642	0.5	0.946778	0.08327981125000003	-11.501256917078504	19	24	11	3UTR		1	1
hsa-miR-149-5p	NM_000212	ITGB3	TCTGGCTCCGTGTCTTCACTCCC#GGGAGTGAGGATGTCTGGGCCAC#..((((((.((((((((((((((#))))))))))))).).)))))).	3078	3101	1.0	-30.7	1	2.735286e-05	0.456	0.44722402533333333	0.2467865987500001	-6.013390377618052	20	23	13	3UTR		1	0
hsa-miR-149-5p	NM_000212	ITGB3	TCTGGCTCCGTGTCTTCACTCCC#GGGAGGGATTTGGGGCTCAGAG#((((((((((.((((...(((((#))))))))).)))))).)))).	2490	2512	1.0	-25.7	1	0.005313576	0.485	0.46388395818181816	0.76955913625	-6.995398001915627	19	22	9	3UTR		1	0
hsa-miR-149-5p	NM_000599	IGFBP5	TCTGGCTCCGTGTCTTCACTCCC#GGGAGGAAGAGACTGGAACCTTTCTTTGACAGCCAGGC#(((((((((((.(((((.(((((#)))))))))).)).)))..............)))))).	4927	4965	1.0	-28.1	1	0.0001007147	0.397	0.0	0.0	-7.284377755798021	21	38	10	3UTR		1	1
hsa-miR-149-5p	NM_000641	IL11	TCTGGCTCCGTGTCTTCACTCCC#GGGGTGGGGACGGAGGGGAAAGGG#(((..((((.((((((((((((.#))))))))))))..))))..))).	1100	1124	1.0	-27.2	0	0.01113937	0.529	0.0	0.0	-12.331140364301508	19	24	12	3UTR		1	0
hsa-miR-149-5p	NM_000719	CACNA1C	TCTGGCTCCGTGTCTTCACTCCC#GGGACCAGACGCGGAGCCTGGG#((.((((((((((((....((((#))))..)))))))))))).)).	7118	7140	1.0	-29.2	0	4.365804e-05	0.338	0.0	0.0	-5.728163000811725	18	22	12	3UTR		1	1
hsa-miR-149-5p	NM_000738	CHRM1	TCTGGCTCCGTGTCTTCACTCCC#GGCAGGAAGTCAGGAGCCAGC#.((((((((.((.((((.((.((#)).)))))).)))))))))).	1907	1928	1.0	-25.2	1	7.152663e-05	0.441	0.0	0.0	-6.32496191835154	18	21	10	3UTR		1	1
hsa-miR-149-5p	NM_000821	GGCX	TCTGGCTCCGTGTCTTCACTCCC#AGTAGAGACATGGTTTCCCACATTGGCCAGGC#((((((((((((((((.(((...#))).)))))))))...........))))))).	4241	4273	1.0	-23.1	1	0.005162422	0.574	0.0	0.0	-3.937574446201665	19	32	9	3UTR		1	0
hsa-miR-149-5p	NM_000855	GUCY1A2	TCTGGCTCCGTGTCTTCACTCCC#GGAGTGAGTGAGGTGGGCAGGAGCTTTAGAA#(((((((((.((((((((((((.#))))))).......)))))))))))..))).	10018	10049	1.0	-26.4	1	0.001725543	0.574	0.0	0.0	-5.180080914529843	21	31	11	3UTR		1	1
hsa-miR-149-5p	NM_001002814	RAB11FIP1	TCTGGCTCCGTGTCTTCACTCCC#GGGAGGCTGAGGCACAAGAATCGCTTGAGCCAGGG#((((((((.(((((((..(((((#)))))...)))))))...........)))))))).	6336	6371	1.0	-28.1	1	0.001502987	0.397	0.0	0.0	-4.993964104447428	20	35	8	3UTR	MIRT627787	1	0
hsa-miR-149-5p	NM_001003652	SMAD2	TCTGGCTCCGTGTCTTCACTCCC#GGGGTGGGGGCAGGTAGGCCAC#..(((((.(.((((((((((((.#)))))))))))).)..))))).	33855	33877	1.0	-27.6	0	3.402284e-06	0.412	0.0	0.0	-8.513142116881099	18	22	12	3UTR		1	0
hsa-miR-149-5p	NM_001007464	RWDD1	TCTGGCTCCGTGTCTTCACTCCC#GAGTGAGGGTGGAAGTGCCAGGC#((((((((((..(((((((((..#)))))))))))))...)))))).	1917	1940	1.0	-24.1	1	0.0001021106	0.588	0.0	0.0	-10.10915223120837	19	23	13	3UTR		1	0
hsa-miR-149-5p	NM_001018056	VLDLR	TCTGGCTCCGTGTCTTCACTCCC#GGGTGATGAGGCGGTGCCT#...(((.((((.((.((((((..#)))))).)).)))).))).	6604	6623	1.0	-25.5	0	5.409658e-05	0.559	0.0	0.0	-12.140479598397047	15	19	6	3UTR		1	0
hsa-miR-149-5p	NM_001024959	ARPC4	TCTGGCTCCGTGTCTTCACTCCC#GGGTCTGGGCGGGCCTGGAGCCAGAA#((((((((((.(((((((..(((#)))..)))..)))).)))))))))).	1073	1099	1.0	-29.1	1	5.821262e-06	0.456	0.0	0.0	-6.7623489216120145	20	26	10	3UTR		1	1
hsa-miR-149-5p	NM_001024960	ARPC4	TCTGGCTCCGTGTCTTCACTCCC#GGGTCTGGGCGGGCCTGGAGCCAGAA#((((((((((.(((((((..(((#)))..)))..)))).)))))))))).	928	954	1.0	-29.1	1	5.821262e-06	0.456	0.0	0.0	-6.7623489216120145	20	26	10	3UTR		1	1
hsa-miR-149-5p	NM_001032279	RCE1	TCTGGCTCCGTGTCTTCACTCCC#GGGATTGAAGCCAGAGCTAGT#.(((((((.(.(.(((((.((((#)))).))))))).))))))).	1114	1135	1.0	-22.9	1	0.004366804	0.515	0.0	0.0	-8.963619583679474	18	21	7	3UTR		1	0
hsa-miR-149-5p	NM_001032391	LCMT1	TCTGGCTCCGTGTCTTCACTCCC#GTCGAAGGCTTATGCCGAGCCAGAA#((((((((.((((((((((....#)).))))))....)).)))))))).	985	1010	1.0	-23.0	1	0.0001315754	0.485	0.0	0.0	-4.993964104447428	18	25	8	3UTR		1	0
hsa-miR-149-5p	NM_001033723	ZNF704	TCTGGCTCCGTGTCTTCACTCCC#GGGACAGGGGACATGGGATCAGCCAT#..(((((((((((((((..((((#))))..))))))))))....))))).	2979	3005	1.0	-27.1	1	0.0009329538	0.529	0.0	0.0	-4.95700071937229	19	26	10	3UTR		1	1
hsa-miR-149-5p	NM_001040118	ARAP1	TCTGGCTCCGTGTCTTCACTCCC#GGGGTGGGAGGCAGCAGGGGTCAGC#.(((((((((((((((((((((.#))))))).))))).).)))))))).	4724	4749	1.0	-27.7	1	0.0009349979	0.294	0.0	0.0	-3.793324837357118	21	25	8	3UTR		1	0
hsa-miR-212-3p	NM_001282533	LZTS3	TAACAGTCTCCAGTCACGGCC#GCCCCTGACCAGCCTCCTCCCATGACTGGTGACTGTTT#.(((((((.(((((((.((..#.)).))))))).))))))).	3644	3682	0.9538461538461539	-24.9	1	0.0009172682	0.471	1.7350320000000001	2.15678295	-4.849714495602881	16	20	7	3UTR		1	1
hsa-miR-212-3p	XM_047434442	SALL1	TAACAGTCTCCAGTCACGGCC#GCTCGGGCTGGAGACA#.....((((((((((.((((.#)).)))))))))))).	4145	4161	0.9615384615384616	-23.6	0	0.0002224557	0.485	0.0	0.0	-13.898648723754015	14	16	12	3UTR		1	1
hsa-miR-212-3p	XM_047434443	SALL1	TAACAGTCTCCAGTCACGGCC#GCTCGGGCTGGAGACA#.....((((((((((.((((.#)).)))))))))))).	4033	4049	0.9615384615384616	-23.6	0	0.0002224557	0.485	0.0	0.0	-13.898648723754015	14	16	12	3UTR		1	1
hsa-miR-212-3p	NM_002968	SALL1	TAACAGTCTCCAGTCACGGCC#GCTCGGGCTGGAGACA#.....((((((((((.((((.#)).)))))))))))).	4008	4024	0.9615384615384616	-23.6	0	0.0002224557	0.485	0.0	0.0	-13.898648723754015	14	16	12	3UTR		1	1
hsa-miR-212-3p	NM_003457	ZNF207	TAACAGTCTCCAGTCACGGCC#GCCGTGTTGGCCAGGCTGG#...((((((((((.((((((.#))))))))))..)))))).	5903	5922	0.9615384615384616	-23.4	0	6.322235e-06	0.441	0.0	0.0	-7.371380111199145	16	19	10	3UTR		1	0
hsa-miR-212-3p	NM_001032293	ZNF207	TAACAGTCTCCAGTCACGGCC#GCCGTGTTGGCCAGGCTGG#...((((((((((.((((((.#))))))))))..)))))).	5858	5877	0.9615384615384616	-23.4	0	6.322235e-06	0.441	0.0	0.0	-7.371380111199145	16	19	10	3UTR		1	0
hsa-miR-212-3p	NM_002031	FRK	TAACAGTCTCCAGTCACGGCC#GGTGTCACGAGTGGAGGCTGC#...(((((((((.((...(((#))).....)).))))))))).	8321	8342	0.9658119658119658	-20.8	0	0.0006727598	0.485	0.0	0.0	-8.036719886648596	14	21	9	3UTR		1	1
hsa-miR-212-3p	NM_001145511	NFIA	TAACAGTCTCCAGTCACGGCC#CCTTGACTGATGCTATGCGGAGACTGA#...(((((((((((((.((..#)).)))))..........)))))))).	7758	7785	0.9692307692307692	-19.5	0	0.02738215	0.603	-0.013525646521739187	1.4842640341250002	-6.514540193678739	15	27	8	3UTR		1	0
hsa-miR-212-3p	NM_001145512	NFIA	TAACAGTCTCCAGTCACGGCC#CCTTGACTGATGCTATGCGGAGACTGA#...(((((((((((((.((..#)).)))))..........)))))))).	7723	7750	0.9692307692307692	-19.5	0	0.02738215	0.603	-0.013525646521739187	1.4842640341250002	-6.514540193678739	15	27	8	3UTR		1	0
hsa-miR-212-3p	NM_005595	NFIA	TAACAGTCTCCAGTCACGGCC#CCTTGACTGATGCTATGCGGAGACTGA#...(((((((((((((.((..#)).)))))..........)))))))).	7522	7549	0.9692307692307692	-19.5	0	0.02738215	0.603	-0.013525646521739187	1.4842640341250002	-6.514540193678739	15	27	8	3UTR		1	0
hsa-miR-212-3p	NM_001134673	NFIA	TAACAGTCTCCAGTCACGGCC#CCTTGACTGATGCTATGCGGAGACTGA#...(((((((((((((.((..#)).)))))..........)))))))).	7614	7641	0.9692307692307692	-19.5	0	0.02738215	0.603	-0.013525646521739187	1.4842640341250002	-6.514540193678739	15	27	8	3UTR		1	0
hsa-miR-212-3p	NM_177983	PPM1G	TAACAGTCTCCAGTCACGGCC#CCGGACCTGAGACTGA#...(((((((..(((.(((..#))))))..))))))).	1854	1870	0.9743589743589743	-19.3	0	8.632943e-05	0.529	0.6416635714285714	0.41148327600000006	-12.919167058989059	13	16	7	3UTR		1	1
hsa-miR-212-3p	NM_001393406	AMD1	TAACAGTCTCCAGTCACGGCC#GTCGATGCTGGGGGCAGTG#..((.(((((((((..((((.#))))..))))))))).)).	1463	1482	0.9914529914529915	-20.5	0	0.0001591202	0.485	0.0	0.0	-10.04453653473901	15	19	9	3UTR	MIRT508136	1	1
hsa-miR-212-3p	NM_001287215	AMD1	TAACAGTCTCCAGTCACGGCC#GTCGATGCTGGGGGCAGTG#..((.(((((((((..((((.#))))..))))))))).)).	1160	1179	0.9914529914529915	-20.5	0	0.0001591202	0.485	0.0	0.0	-10.04453653473901	15	19	9	3UTR	MIRT508136	1	1
hsa-miR-212-3p	NM_001634	AMD1	TAACAGTCTCCAGTCACGGCC#GTCGATGCTGGGGGCAGTG#..((.(((((((((..((((.#))))..))))))))).)).	1392	1411	0.9914529914529915	-20.5	0	0.0001591202	0.485	0.0	0.0	-10.04453653473901	15	19	9	3UTR	MIRT508136	1	1
hsa-miR-212-3p	XM_005246469	GPD2	TAACAGTCTCCAGTCACGGCC#CTGTGCTGGAGAGTTGG#...((((((((((.(((((..#)))))))))))).))).	4756	4773	0.9914529914529915	-20.0	0	0.0008576409	0.5	0.0	0.0	-7.371380111199145	15	17	12	3UTR		1	1
hsa-miR-212-3p	NM_001330431	MAP3K3	TAACAGTCTCCAGTCACGGCC#GCTGTACCCAGTTTCTAAACTGGAGACTGTG#..((((((((((((.(((((.#))))).............)))))))))))).	2954	2985	1.0	-24.3	1	0.0007110355	0.471	0.2622873333333334	-0.026851017857142848	-5.692450279622925	17	31	12	3UTR		1	1
hsa-miR-212-3p	NM_001346201	SRGAP1	TAACAGTCTCCAGTCACGGCC#GCTGGGCTGGAGAGTC#....(.(((((((((.((((.#))))))))))))).).	7412	7428	1.0	-22.3	0	2.231048e-05	0.426	1.192008777777778	0.22630052650000002	-11.68057031013459	14	16	13	3UTR		1	1
hsa-miR-212-3p	NM_001348660	C16orf87	TAACAGTCTCCAGTCACGGCC#GCTGTGACTAGAGGCGTGC#...(((((((.(((((((((.#))))))))).))))).)).	1857	1876	1.0	-23.4	0	3.319823e-06	0.456	-0.029367333333333318	0.030827567500000003	-9.33931466908909	16	19	9	3UTR		1	0
hsa-miR-212-3p	NM_001348800	ZBTB20	TAACAGTCTCCAGTCACGGCC#GCCGAATCTTGAGACTGTC#..((((((((.((...((((.#))))...)).)))))))).	24029	24048	1.0	-21.0	1	0.0007654613	0.529	0.0	0.0	-9.607113752857295	14	19	8	3UTR		1	1
hsa-miR-212-3p	NM_001348803	ZBTB20	TAACAGTCTCCAGTCACGGCC#GCCGAATCTTGAGACTGTC#..((((((((.((...((((.#))))...)).)))))))).	24152	24171	1.0	-21.0	1	0.0007654613	0.529	0.0	0.0	-9.607113752857295	14	19	8	3UTR		1	1
hsa-miR-212-3p	NM_001351484	SLC8A1	TAACAGTCTCCAGTCACGGCC#GCCGTTGCTTGGGATTGTC#..((((((((.(((.(((((.#))))).))).)))))))).	3996	4015	1.0	-22.0	1	2.701507e-05	0.559	0.0	0.0	-8.517224755033276	16	19	8	3UTR		1	0
hsa-miR-212-3p	NM_001351488	SLC8A1	TAACAGTCTCCAGTCACGGCC#GCCGTTGCTTGGGATTGTC#..((((((((.(((.(((((.#))))).))).)))))))).	4079	4098	1.0	-22.0	1	2.701507e-05	0.559	0.0	0.0	-8.517224755033276	16	19	8	3UTR		1	0
hsa-miR-212-3p	NM_001351494	SLC8A1	TAACAGTCTCCAGTCACGGCC#GCCGTTGCTTGGGATTGTC#..((((((((.(((.(((((.#))))).))).)))))))).	3972	3991	1.0	-22.0	1	2.701507e-05	0.559	-0.11807478750000003	0.02834247499999995	-8.517224755033276	16	19	8	3UTR		1	0
hsa-miR-212-3p	NM_001354926	PPP2R5E	TAACAGTCTCCAGTCACGGCC#TTGGAGCTGGAGAGTGC#...((.((((((((..(((..#)))..)))))))).)).	1657	1674	1.0	-18.5	0	9.945992e-05	0.471	0.0	0.0	-9.383997595426033	13	17	8	3UTR		1	0
hsa-miR-212-3p	NM_001363768	MAP3K3	TAACAGTCTCCAGTCACGGCC#GCTGTACCCAGTTTCTAAACTGGAGACTGTG#..((((((((((((.(((((.#))))).............)))))))))))).	3047	3078	1.0	-24.3	1	0.0007110355	0.471	0.0	0.0	-5.692450279622925	17	31	12	3UTR		1	1
hsa-miR-212-3p	NM_001363869	NDRG4	TAACAGTCTCCAGTCACGGCC#GGCTGGGGCTTACTGGGGGCTGA#...(((((((((((..(((((#)))))......))))))))))).	2480	2503	1.0	-24.3	0	0.0004658976	0.397	0.0	0.0	-7.483038834232987	16	23	11	3UTR		1	1
hsa-miR-212-3p	NM_001364800	RBFOX1	TAACAGTCTCCAGTCACGGCC#CTGTGCAGTGGAGTTGTTAA#((((((.(((((.((((((..#))))).).))))))))))).	3277	3297	1.0	-19.4	0	0.003763341	0.691	0.0	0.0	-6.770391593739227	17	20	11	3UTR		1	0
hsa-miR-212-3p	NM_001365618	LZTS3	TAACAGTCTCCAGTCACGGCC#GCCCCTGACCAGCCTCCTCCCATGACTGGTGACTGTTT#.(((((((.(((((((.((..#.)).))))))).))))))).	3782	3820	1.0	-24.9	1	0.0009172682	0.471	0.0	0.0	-4.849714495602881	16	20	7	3UTR		1	1
hsa-miR-212-3p	NM_001365838	KCNN3	TAACAGTCTCCAGTCACGGCC#GGGAGTGACTGGAGTTATTTCTGGTAGCAGTAGCCACTGG#...((((((((((((((..((#))..)))))))))).....................)))).	3828	3868	1.0	-22.2	0	0.0002655738	0.529	0.0	0.0	-6.514540193678739	16	40	10	3UTR		1	1
hsa-miR-212-3p	NM_001367873	SOX6	TAACAGTCTCCAGTCACGGCC#GGCCCATGGCTGGTAACTA#....(((..(((((((.((((#))))..)))))))..))).	8586	8605	1.0	-20.4	0	8.563485e-05	0.632	0.0	0.0	-12.916587056064323	14	19	7	3UTR		1	0
hsa-miR-212-3p	NM_001369460	NFIB	TAACAGTCTCCAGTCACGGCC#GGCAGTGAAGGAGACTGTA#..(((((((((..((((.(((#))).)))).))))))))).	5814	5833	1.0	-25.1	1	0.001093749	0.691	0.0	0.0	-9.592934641634889	16	19	9	3UTR		1	0
hsa-miR-212-3p	NM_001369461	NFIB	TAACAGTCTCCAGTCACGGCC#GGCAGTGAAGGAGACTGTA#..(((((((((..((((.(((#))).)))).))))))))).	6000	6019	1.0	-25.1	1	0.001093749	0.691	0.0	0.0	-9.592934641634889	16	19	9	3UTR		1	0
hsa-miR-212-3p	NM_001369464	NFIB	TAACAGTCTCCAGTCACGGCC#GGCAGTGAAGGAGACTGTA#..(((((((((..((((.(((#))).)))).))))))))).	5778	5797	1.0	-25.1	1	0.001093749	0.691	0.0	0.0	-9.592934641634889	16	19	9	3UTR		1	0
hsa-miR-212-3p	NM_001369466	NFIB	TAACAGTCTCCAGTCACGGCC#GGCAGTGAAGGAGACTGTA#..(((((((((..((((.(((#))).)))).))))))))).	5565	5584	1.0	-25.1	1	0.001093749	0.691	0.0	0.0	-9.592934641634889	16	19	9	3UTR		1	0
hsa-miR-212-3p	NM_001369467	NFIB	TAACAGTCTCCAGTCACGGCC#GGCAGTGAAGGAGACTGTA#..(((((((((..((((.(((#))).)))).))))))))).	5234	5253	1.0	-25.1	1	0.001093749	0.691	0.0	0.0	-9.592934641634889	16	19	9	3UTR		1	0
hsa-miR-212-3p	NM_001369470	NFIB	TAACAGTCTCCAGTCACGGCC#GGCAGTGAAGGAGACTGTA#..(((((((((..((((.(((#))).)))).))))))))).	5500	5519	1.0	-25.1	1	0.001093749	0.691	0.0	0.0	-9.592934641634889	16	19	9	3UTR		1	0
hsa-miR-212-3p	NM_001369472	NFIB	TAACAGTCTCCAGTCACGGCC#GGCAGTGAAGGAGACTGTA#..(((((((((..((((.(((#))).)))).))))))))).	5476	5495	1.0	-25.1	1	0.001093749	0.691	0.0	0.0	-9.592934641634889	16	19	9	3UTR		1	0
hsa-miR-212-3p	NM_001369476	NFIB	TAACAGTCTCCAGTCACGGCC#GGCAGTGAAGGAGACTGTA#..(((((((((..((((.(((#))).)))).))))))))).	5145	5164	1.0	-25.1	1	0.001093749	0.691	0.0	0.0	-9.592934641634889	16	19	9	3UTR		1	0
hsa-miR-212-3p	NM_001369479	NFIB	TAACAGTCTCCAGTCACGGCC#GGCTTGTCTAAGGAAAAAAATAAAAGGCAGTGAAGGAGACTGTA#..(((((((((..((((.(((#.))).)))).))))))))).	4640	4684	1.0	-25.3	1	0.001093749	0.691	0.0	0.0	-9.592934641634889	16	20	9	3UTR		1	0
hsa-miR-212-3p	XM_017021438	BTBD7	TAACAGTCTCCAGTCACGGCC#GCCGCCACTCGTTCTGCTGCCTGACTGGTTAGCTGCTGTG#..((((((((((((((.(((.#.))))))))))..))..))))).	4111	4151	1.0	-20.9	1	0.001234164	0.353	0.0	0.0	-4.95700071937229	17	23	10	3UTR		1	1
hsa-miR-212-3p	XM_017023332	RBFOX1	TAACAGTCTCCAGTCACGGCC#CTGTGCAGTGGAGTTGTTAA#((((((.(((((.((((((..#))))).).))))))))))).	3423	3443	1.0	-19.4	0	0.003763341	0.691	0.0	0.0	-6.770391593739227	17	20	11	3UTR		1	0
hsa-miR-212-3p	XM_017025749	SMAD2	TAACAGTCTCCAGTCACGGCC#GTTGATGATTGGGGAATGTTGG#(((((.((((((((((((((.#)))).)))))))))).))))).	9863	9885	1.0	-22.0	0	0.0003330698	0.662	0.0	0.0	-5.838533207394711	19	22	10	3UTR	MIRT735157	1	1
hsa-miR-212-3p	XM_024450656	ZNF652	TAACAGTCTCCAGTCACGGCC#GCTGTGATTGGTTTAGGCA#.....(((((((((((((((.#)))))))))))...)))).	9994	10013	1.0	-21.6	0	0.002865265	0.588	0.0	0.0	-13.6655996434504	15	19	11	3UTR		1	1
hsa-miR-212-3p	XM_047422157	ELOC	TAACAGTCTCCAGTCACGGCC#GCCTGGGTGACAGAGCGAGACTGTC#..(((((((((.((((((((.#)))...)))))...).)))))))).	2083	2108	1.0	-22.0	1	2.507981e-05	0.583	0.0	0.0	-8.303804028968646	17	25	8	3UTR	MIRT500829	1	1
hsa-miR-212-3p	XM_047434248	RBFOX1	TAACAGTCTCCAGTCACGGCC#CTGTGCAGTGGAGTTGTTAA#((((((.(((((.((((((..#))))).).))))))))))).	2293	2313	1.0	-19.4	0	0.003763341	0.691	0.0	0.0	-6.770391593739227	17	20	11	3UTR		1	0
hsa-miR-212-3p	XM_047434250	RBFOX1	TAACAGTCTCCAGTCACGGCC#CTGTGCAGTGGAGTTGTTAA#((((((.(((((.((((((..#))))).).))))))))))).	2346	2366	1.0	-19.4	0	0.003763341	0.691	0.0	0.0	-6.770391593739227	17	20	11	3UTR		1	0
hsa-miR-212-3p	XM_047434251	RBFOX1	TAACAGTCTCCAGTCACGGCC#CTGTGCAGTGGAGTTGTTAA#((((((.(((((.((((((..#))))).).))))))))))).	2265	2285	1.0	-19.4	0	0.003763341	0.691	0.0	0.0	-6.770391593739227	17	20	11	3UTR		1	0
hsa-miR-212-3p	XM_047437507	SMAD2	TAACAGTCTCCAGTCACGGCC#GTTGATGATTGGGGAATGTTGG#(((((.((((((((((((((.#)))).)))))))))).))))).	9961	9983	1.0	-22.0	0	0.0003330698	0.662	0.0	0.0	-5.838533207394711	19	22	10	3UTR	MIRT735157	1	1
hsa-miR-212-3p	XM_047438178	C19orf47	TAACAGTCTCCAGTCACGGCC#GCTGGGCTGGGGATGGTG#..((.((((((((((.((((.#)))))))))))))).)).	2195	2213	1.0	-23.6	0	0.0002621603	0.441	0.0	0.0	-9.309086974488375	16	18	14	3UTR		1	1
hsa-miR-212-3p	XM_047445585	SOS1	TAACAGTCTCCAGTCACGGCC#GTCAGCTGGAGGCTA#....((((((((((...(((.#))).)))))))))).	5887	5902	1.0	-18.6	0	0.0005476749	0.662	0.0	0.0	-10.515061109192176	13	15	10	3UTR		1	1
hsa-miR-212-3p	XM_047448480	SETD5	TAACAGTCTCCAGTCACGGCC#GGCCTTGGAGAAAGCTGTA#..(((((((((((....((((#))))))))))...))))).	5129	5148	1.0	-18.0	1	0.001689308	0.559	0.0	0.0	-6.782339277446944	15	19	10	3UTR	MIRT738979	1	1
hsa-miR-212-3p	XM_047449402	ESRRG	TAACAGTCTCCAGTCACGGCC#GCTGTGATAGGAGT#.......((((.((((((((.#)))))))).)))).	4041	4055	1.0	-18.0	0	0.004231447	0.676	0.0	0.0	-20.45704824911112	12	14	8	3UTR		1	0
hsa-miR-212-3p	NM_152857	WTAP	TAACAGTCTCCAGTCACGGCC#GCTGTGATGAGACTC#....((((((..((((((((.#)))))))))))))).	1530	1545	1.0	-19.7	0	1.275278e-05	0.721	1.997207	1.6645175937499996	-15.718140253644634	14	15	14	3UTR		1	1
hsa-miR-212-3p	NM_152858	WTAP	TAACAGTCTCCAGTCACGGCC#GCTGTGATGAGACTC#....((((((..((((((((.#)))))))))))))).	1549	1564	1.0	-19.7	0	1.275278e-05	0.721	1.816152	1.8297302412499998	-15.718140253644634	14	15	14	3UTR		1	1
hsa-miR-212-3p	NM_170782	KCNN3	TAACAGTCTCCAGTCACGGCC#GGGAGTGACTGGAGTTATTTCTGGTAGCAGTAGCCACTGG#...((((((((((((((..((#))..)))))))))).....................)))).	3888	3928	1.0	-22.2	0	0.0002655738	0.529	-0.5228291114285714	-0.35442316875	-6.514540193678739	16	40	10	3UTR		1	1
hsa-miR-212-3p	NM_173475	DCUN1D3	TAACAGTCTCCAGTCACGGCC#CTGGACTGGGACTGC#...(((((.((((((.(((..#)))))))))))))).	5367	5382	1.0	-20.8	0	0.005142876	0.515	0.0	0.0	-7.803978932228115	14	15	14	3UTR		1	0
hsa-miR-212-3p	NM_173491	LSM11	TAACAGTCTCCAGTCACGGCC#CTGTGAGCTTTATGTCAGGAGACTGTG#..(((((((((((((((((..#)))))).))........))))))))).	1936	1963	1.0	-21.2	1	0.0005134249	0.529	1.7526472923076923	1.601979025375	-4.95700071937229	17	27	9	3UTR		1	1
hsa-miR-212-3p	NM_173491	LSM11	TAACAGTCTCCAGTCACGGCC#GGCTGCATTTGACACAGACTGTTAG#(((((((((...(((((((((#)))))....))))..))))))))).	2270	2295	1.0	-21.0	1	0.002850592	0.676	2.7841724615384615	1.4308948325000002	-11.35165869953655	18	25	9	3UTR		1	1
hsa-miR-212-3p	NM_175634	RUNX1T1	TAACAGTCTCCAGTCACGGCC#ATTGGAGACTGTTGA#((((((((((((((.......#)))))))))))))).	5834	5849	1.0	-20.6	1	0.01062718	0.721	0.10409602142857143	-0.04711180275	-4.906073086755913	14	15	14	3UTR		1	0
hsa-miR-212-3p	NM_175854	PAN3	TAACAGTCTCCAGTCACGGCC#GGCTGCCATTGGAGGCTGTTAT#((((((((((((((..(((((#)))))..)))))))))))))).	2963	2985	1.0	-28.8	1	0.0009317439	0.603	0.0	0.0	-4.906073086755913	19	22	14	3UTR		1	0
hsa-miR-212-3p	NM_001372167	NTNG1	TAACAGTCTCCAGTCACGGCC#GGTCTGACTGGAGTATAAGAAATTTTGGATGCACTGG#...(((((((((((((.((((#)))))))))))))...................)))).	6088	6125	1.0	-22.1	0	0.04495155	0.559	0.0	0.0	-6.514540193678739	17	37	13	3UTR		1	1
hsa-miR-212-3p	NM_001372169	NTNG1	TAACAGTCTCCAGTCACGGCC#GGTCTGACTGGAGTATAAGAAATTTTGGATGCACTGG#...(((((((((((((.((((#)))))))))))))...................)))).	5901	5938	1.0	-22.1	0	0.04495155	0.559	3.122848734375001	2.5009172837500007	-6.514540193678739	17	37	13	3UTR		1	1
hsa-miR-212-3p	NM_001372263	SLC8A1	TAACAGTCTCCAGTCACGGCC#GCCGTTGCTTGGGATTGTC#..((((((((.(((.(((((.#))))).))).)))))))).	3980	3999	1.0	-22.0	1	2.701507e-05	0.559	0.0	0.0	-8.517224755033276	16	19	8	3UTR		1	0
hsa-miR-212-3p	NM_001375379	EBF3	TAACAGTCTCCAGTCACGGCC#GGCCGTGACAAATCCTAGTAGATTCTGTGCATGTGGAGCGGCCGCGAAGAGGTGACACCGTTTGGGGCTGTG#..(((((((((((((((((((#)))))))))........................)))))............................))))).	3740	3812	1.0	-23.8	1	4.120076e-05	0.559	0.0	0.0	-4.95700071937229	19	72	9	3UTR		1	1
hsa-miR-212-3p	NM_001375380	EBF3	TAACAGTCTCCAGTCACGGCC#GGCCGTGACAAATCCTAGTAGATTCTGTGCATGTGGAGCGGCCGCGAAGAGGTGACACCGTTTGGGGCTGTG#..(((((((((((((((((((#)))))))))........................)))))............................))))).	3853	3925	1.0	-23.8	1	4.120076e-05	0.559	0.0	0.0	-4.95700071937229	19	72	9	3UTR		1	1
hsa-miR-212-3p	NM_001378024	ARHGAP32	TAACAGTCTCCAGTCACGGCC#GCTGTGACCAGGAGATA#.....((((((.((((((((.#))))))))..)))))).	8573	8590	1.0	-22.3	0	0.001792098	0.515	0.0	0.0	-17.012402953046756	14	17	8	3UTR		1	1
hsa-miR-212-3p	NM_001387869	RAD54L2	TAACAGTCTCCAGTCACGGCC#GGTTGTGTTACTCAGGGTGGGCTGGGGACTC#....(((((((((((.((.((#.)).))))))))))))).	9191	9222	1.0	-23.6	0	0.002854281	0.426	0.0	0.0	-9.779611548941542	15	18	13	3UTR		1	1
hsa-miR-212-3p	NM_001388191	LZTS3	TAACAGTCTCCAGTCACGGCC#GCCCCTGACCAGCCTCCTCCCATGACTGGTGACTGTTT#.(((((((.(((((((.((..#.)).))))))).))))))).	3777	3815	1.0	-24.9	1	0.0009172682	0.471	0.0	0.0	-4.849714495602881	16	20	7	3UTR		1	1
hsa-miR-212-3p	NM_001393393	ZBTB20	TAACAGTCTCCAGTCACGGCC#GCCGAATCTTGAGACTGTC#..((((((((.((...((((.#))))...)).)))))))).	23718	23737	1.0	-21.0	1	0.0007654613	0.529	0.0	0.0	-9.607113752857295	14	19	8	3UTR		1	1
hsa-miR-212-3p	NM_001395198	ZBTB34	TAACAGTCTCCAGTCACGGCC#GGGTGTGACTGGTGAGAGA#...(..((.(((((((((.((#)).))))))))).))..).	4655	4674	1.0	-21.8	0	2.151622e-06	0.456	0.0	0.0	-13.59092578793002	14	19	9	3UTR		1	1
hsa-miR-212-3p	NM_001395400	TMEM200C	TAACAGTCTCCAGTCACGGCC#GGCTATGTGGTGGAGACTGG#...(((((((((.((((((((#))))..))))))))))))).	3071	3091	1.0	-25.1	0	1.257071e-05	0.5	0.0	0.0	-7.803670806344982	17	20	13	3UTR		1	0
hsa-miR-212-3p	NM_001395400	TMEM200C	TAACAGTCTCCAGTCACGGCC#CCGTAAAGACTGGAGACA#.....((((((((((((((..#))))...)))))))))).	8889	8907	1.0	-23.2	0	0.005371564	0.559	0.0	0.0	-13.6655996434504	14	18	10	3UTR		1	0
hsa-miR-212-3p	NM_001399817	KDM5B	TAACAGTCTCCAGTCACGGCC#GTGGTGATGGAGGTTGTTAA#((((((((((((.((((.((.#)).)))))))))))))))).	7510	7530	1.0	-22.1	1	0.0009193873	0.574	0.0	0.0	-5.226705058867908	18	20	16	3UTR		1	0
hsa-miR-212-3p	NM_001407	CELSR3	TAACAGTCTCCAGTCACGGCC#GGCTGTGCAGGGCTGGGGGGTGG#...((.(((((((((((((((#)))))))....)))))))).)).	11591	11614	1.0	-25.8	0	0.0001670995	0.324	1.3761029999999999	0.768961475	-8.415498954871785	17	23	8	3UTR		1	1
hsa-miR-212-3p	NM_014586	HUNK	TAACAGTCTCCAGTCACGGCC#GCCGTGTTGTCTGACTGTA#..((((((..(((.((((((.#)))))))))...)))))).	4070	4089	1.0	-20.7	1	0.0001193956	0.471	-1.0657075333333335	0.218648585	-8.112736763466637	15	19	9	3UTR		1	0
hsa-miR-212-3p	NM_014643	ZNF516	TAACAGTCTCCAGTCACGGCC#GGAAGAGGGCACCTCCTGGGCTTTCGTGGCTGGAGACTGTC#..(((((((((((((((((((#.)))...)))))))))))))))).	7519	7560	1.0	-33.3	1	0.0001018278	0.485	5.051922663636364	3.5354956912499995	-4.95700071937229	19	24	16	3UTR		1	1
hsa-miR-212-3p	NM_014715	ARHGAP32	TAACAGTCTCCAGTCACGGCC#CGTGAGTGGGGACG#.....(((((((.(((((...#))))).))))))).	8621	8635	1.0	-22.0	0	0.0005899013	0.485	6.613168571428571	4.96592666375	-14.954730256116644	12	14	7	3UTR		1	1
hsa-miR-212-3p	NM_014897	ZNF652	TAACAGTCTCCAGTCACGGCC#GCTGTGATTGGTTTAGGCA#.....(((((((((((((((.#)))))))))))...)))).	10471	10490	1.0	-21.6	0	0.002865265	0.588	1.404751366666667	2.167513467499999	-13.6655996434504	15	19	11	3UTR		1	1
hsa-miR-212-3p	NM_014992	DAAM1	TAACAGTCTCCAGTCACGGCC#TGGAACTGGAGTTGTTGG#((((((.(((((((..((...#))..))))))))))))).	3730	3748	1.0	-17.9	0	0.001384108	0.765	0.7959779999999999	0.5304518750000001	-6.449759621627232	15	18	13	3UTR		1	1
hsa-miR-212-3p	NM_015106	RAD54L2	TAACAGTCTCCAGTCACGGCC#GCTGTGGATAGGCGGTTGCTGGGTTGAGGGACTGTTGA#((((((((((((((.((.(((#.))).)).)))))......))))))))).	6196	6234	1.0	-24.9	1	3.788744e-05	0.529	0.593142515	0.22632321000000002	-4.6730240064523	19	29	9	3UTR		1	1
hsa-miR-212-3p	NM_015115	DCUN1D4	TAACAGTCTCCAGTCACGGCC#GTGGTGACTGGCCTAGGCAGGTTT#.(((.((((((((((((.((.#)).))))))))...))))..))).	2788	2812	1.0	-21.4	0	0.0002373731	0.588	1.0666278	1.0586156875000001	-7.91236201216959	17	24	8	3UTR		1	1
hsa-miR-212-3p	NM_015332	NUDCD3	TAACAGTCTCCAGTCACGGCC#GGCTGTGCCTGAGGCTGC#...((((((.(((.(((((((#))))))).))))))))).	1615	1633	1.0	-24.1	0	3.720892e-05	0.412	-0.1472817428571429	-0.07337109537500003	-8.613886579527325	16	18	9	3UTR		1	0
hsa-miR-212-3p	NM_015382	HECTD1	TAACAGTCTCCAGTCACGGCC#GGCTTATGTGACTGGAATAAGGTGGTCCCACTTGACTGTTC#.((((((((((((((((((((#))))...))))))))).................))))))).	8863	8904	1.0	-25.7	1	2.129263e-05	0.544	0.44100622749999985	0.12268678874999997	-3.793324837357118	20	41	9	3UTR		1	1
hsa-miR-212-3p	NM_015459	ATL3	TAACAGTCTCCAGTCACGGCC#GGCTGTGGTCCTGGAGTCA#.....(.((((((((((((((#))))))))..)))))).).	6000	6019	1.0	-22.7	0	0.0005118348	0.515	2.8162413749999997	3.2565434400000006	-15.20928617832172	15	19	8	3UTR		1	1
hsa-miR-212-3p	NM_015891	CDC40	TAACAGTCTCCAGTCACGGCC#GGCTTGGTGGCTGGCGCCTGTA#..((((.(.((((((((((((#))))..)))))))).).)))).	2984	3006	1.0	-23.6	0	1.149738e-05	0.471	-0.8624093571428572	0.06612655000000003	-7.5570769124893715	17	22	8	3UTR		1	1
hsa-miR-212-3p	NM_016040	TMED5	TAACAGTCTCCAGTCACGGCC#GGCTTCTGGAAGGCTGTTGT#(((((((((((((....((((#)))).))))).)))))))).	4324	4344	1.0	-20.8	1	0.000313814	0.544	0.23216966857142854	0.7636841412499998	-5.762913004276319	17	20	8	3UTR		1	0
hsa-miR-212-3p	NM_016230	CYB5R4	TAACAGTCTCCAGTCACGGCC#GCCAGGATGGAGGCTGTA#..((((((((((.((..(((.#)))..)))))))))))).	7049	7067	1.0	-23.3	1	0.0002498678	0.382	0.04266959999999996	0.028889574999999997	-6.479180412342145	15	18	12	3UTR		1	0
hsa-miR-212-3p	NM_016231	NLK	TAACAGTCTCCAGTCACGGCC#GCCGTGATGGTGATGTGTG#..((((((.(((.(((((((.#)))))))))).))).))).	2359	2378	1.0	-20.8	1	0.01158135	0.588	3.496203285714285	3.0826899175000007	-7.302520990284295	16	19	10	3UTR		1	1
hsa-miR-212-3p	NM_016480	PAIP2	TAACAGTCTCCAGTCACGGCC#GCTTAATAAAAGTGCTGAGACTGTTAC#(((((((((.(((.(((....#.))))))))))))))).	672	699	1.0	-19.3	1	0.001240474	0.676	5.971867777777778	4.2844795375	-6.03692083205025	15	17	15	3UTR		1	1
hsa-miR-212-3p	NM_017443	POLE3	TAACAGTCTCCAGTCACGGCC#GGGCGGGAGACTGTG#..(((((((((.(((......#.))).))))))))).	621	636	1.0	-20.2	1	0.0002093834	0.5	0.18351040000000002	0.16072471000000002	-8.536853109272258	12	15	9	3UTR		1	0
hsa-miR-212-3p	NM_001194990	MEPCE	TAACAGTCTCCAGTCACGGCC#GGCTGTGCTGGAGTCA#.....(.((((((.(((((((#))))))))))))).).	1919	1935	1.0	-24.1	0	3.555544e-05	0.368	1.2161214285714286	1.04496754625	-16.06612609584213	14	16	13	3UTR		1	0
hsa-miR-212-3p	NM_001194990	MEPCE	TAACAGTCTCCAGTCACGGCC#GGCTGGATGGCATGGACTGTTT#.(((((((((((.((.(((((#))))))))))...)))))))).	1964	1986	1.0	-21.0	1	0.004431681	0.412	2.603510571428571	0.7465811500000001	-5.315504530326973	18	22	10	3UTR		1	0
hsa-miR-212-3p	NM_001194992	MEPCE	TAACAGTCTCCAGTCACGGCC#GGCTGTGCTGGAGTCA#.....(.((((((.(((((((#))))))))))))).).	1369	1385	1.0	-24.1	0	3.555544e-05	0.368	1.2161214285714286	1.04496754625	-16.06612609584213	14	16	13	3UTR		1	0
hsa-miR-212-3p	NM_001194992	MEPCE	TAACAGTCTCCAGTCACGGCC#GGCTGGATGGCATGGACTGTTT#.(((((((((((.((.(((((#))))))))))...)))))))).	1414	1436	1.0	-21.0	1	0.004431681	0.412	2.603510571428571	0.7465811500000001	-5.315504530326973	18	22	10	3UTR		1	0
hsa-miR-212-3p	NM_001198626	RUNX1T1	TAACAGTCTCCAGTCACGGCC#ATTGGAGACTGTTGA#((((((((((((((.......#)))))))))))))).	5581	5596	1.0	-20.6	1	0.01062718	0.721	3.2064762857142854	5.4576040225	-4.906073086755913	14	15	14	3UTR		1	0
hsa-miR-212-3p	NM_001198627	RUNX1T1	TAACAGTCTCCAGTCACGGCC#ATTGGAGACTGTTGA#((((((((((((((.......#)))))))))))))).	5641	5656	1.0	-20.6	1	0.01062718	0.721	3.588608285714286	5.121238721249998	-4.906073086755913	14	15	14	3UTR		1	0
hsa-miR-212-3p	NM_001198634	RUNX1T1	TAACAGTCTCCAGTCACGGCC#ATTGGAGACTGTTGA#((((((((((((((.......#)))))))))))))).	5264	5279	1.0	-20.6	1	0.01062718	0.721	0.0	0.0	-4.906073086755913	14	15	14	3UTR		1	0
hsa-miR-212-3p	NM_001199671	CALU	TAACAGTCTCCAGTCACGGCC#GGCCGTATAACTGGAGAGACCTGC#...(((((((((((.((((((#))))))...))))))))...))).	4369	4393	1.0	-25.0	0	0.003602571	0.632	0.4300823999999999	-0.08616573000000005	-7.249989753929374	17	24	8	3UTR		1	1
hsa-miR-212-3p	NM_001199672	CALU	TAACAGTCTCCAGTCACGGCC#GGCCGTATAACTGGAGAGACCTGC#...(((((((((((.((((((#))))))...))))))))...))).	4369	4393	1.0	-25.0	0	0.003602571	0.632	0.4300823999999999	-0.08616573000000005	-7.249989753929374	17	24	8	3UTR		1	1
hsa-miR-212-3p	NM_001199673	CALU	TAACAGTCTCCAGTCACGGCC#GGCCGTATAACTGGAGAGACCTGC#...(((((((((((.((((((#))))))...))))))))...))).	3354	3378	1.0	-25.0	0	0.003602571	0.632	0.4300823999999999	-0.08616573000000005	-7.249989753929374	17	24	8	3UTR		1	1
hsa-miR-212-3p	NM_001204087	KCNN3	TAACAGTCTCCAGTCACGGCC#GGGAGTGACTGGAGTTATTTCTGGTAGCAGTAGCCACTGG#...((((((((((((((..((#))..)))))))))).....................)))).	5001	5041	1.0	-22.2	0	0.0002655738	0.529	0.12847435714285715	0.71241742625	-6.514540193678739	16	40	10	3UTR		1	1
hsa-miR-212-3p	NM_001204860	ELOC	TAACAGTCTCCAGTCACGGCC#GCCTGGGTGACAGAGCGAGACTGTC#..(((((((((.((((((((.#)))...)))))...).)))))))).	2036	2061	1.0	-22.0	1	2.507981e-05	0.583	0.0	0.0	-8.303804028968646	17	25	8	3UTR	MIRT500829	1	1
hsa-miR-212-3p	NM_001204861	ELOC	TAACAGTCTCCAGTCACGGCC#GCCTGGGTGACAGAGCGAGACTGTC#..(((((((((.((((((((.#)))...)))))...).)))))))).	2088	2113	1.0	-22.0	1	2.507981e-05	0.583	0.0	0.0	-8.303804028968646	17	25	8	3UTR	MIRT500829	1	1
hsa-miR-212-3p	NM_001204863	ELOC	TAACAGTCTCCAGTCACGGCC#GCCTGGGTGACAGAGCGAGACTGTC#..(((((((((.((((((((.#)))...)))))...).)))))))).	1915	1940	1.0	-22.0	1	2.507981e-05	0.583	0.0	0.0	-8.303804028968646	17	25	8	3UTR	MIRT500829	1	1
hsa-miR-212-3p	NM_001219	CALU	TAACAGTCTCCAGTCACGGCC#GGCCGTATAACTGGAGAGACCTGC#...(((((((((((.((((((#))))))...))))))))...))).	3554	3578	1.0	-25.0	0	0.003602571	0.632	0.4300823999999999	-0.08616573000000005	-7.249989753929374	17	24	8	3UTR		1	1
hsa-miR-212-3p	NM_001243519	ESRRG	TAACAGTCTCCAGTCACGGCC#GCTGTGATAGGAGT#.......((((.((((((((.#)))))))).)))).	4353	4367	1.0	-18.0	0	0.004231447	0.676	0.0	0.0	-20.45704824911112	12	14	8	3UTR		1	0
hsa-miR-212-3p	NM_001243645	CFL2	TAACAGTCTCCAGTCACGGCC#GCCTATCAGTGATTGCCATTAGACTGTTGA#(((((((((.((((((((((.#))).....))))))).....))))))))).	812	842	1.0	-20.4	1	0.01844987	0.647	0.6769288800000001	0.8256821712499999	-5.180080914529843	19	30	9	3UTR		1	1
hsa-miR-212-3p	NM_001243953	KIF2A	TAACAGTCTCCAGTCACGGCC#GGCAATCTTCTGGCTCGGACTGTTC#.((((((((((((.....(((#)))......))))...)))))))).	7404	7429	1.0	-18.6	1	0.0005501906	0.632	0.0	0.0	-5.618663395431772	15	25	8	3UTR		1	0
hsa-miR-212-3p	NM_001256441	C19orf47	TAACAGTCTCCAGTCACGGCC#GCTGGGCTGGGGATGGTG#..((.((((((((((.((((.#)))))))))))))).)).	2138	2156	1.0	-23.6	0	0.0002621603	0.441	-0.5553187800000001	-0.05456198999999995	-9.309086974488375	16	18	14	3UTR		1	1
hsa-miR-212-3p	NM_001256443	PRRT2	TAACAGTCTCCAGTCACGGCC#GGCGGTGAGTGGGGGCTT#....((((((((.((((.(((#))).)))).)))))))).	1631	1649	1.0	-26.6	0	4.891273e-05	0.382	2.3351488249999997	2.1656368575	-10.835693081304171	15	18	8	3UTR		1	0
hsa-miR-212-3p	NM_001270532	WTAP	TAACAGTCTCCAGTCACGGCC#GCTGTGATGAGACTC#....((((((..((((((((.#)))))))))))))).	1329	1344	1.0	-19.7	0	1.275278e-05	0.721	1.816152	1.8297302412499998	-15.718140253644634	14	15	14	3UTR		1	1
hsa-miR-212-3p	NM_001270533	WTAP	TAACAGTCTCCAGTCACGGCC#GCTGTGATGAGACTC#....((((((..((((((((.#)))))))))))))).	1310	1325	1.0	-19.7	0	1.275278e-05	0.721	3.23064625	1.6995969874999999	-15.718140253644634	14	15	14	3UTR		1	1
hsa-miR-212-3p	NM_001270942	KLF7	TAACAGTCTCCAGTCACGGCC#GGTTGATAATGTTCTTTGTTGGGGACTGTTT#.((((((((((((.(((((((#)))))...........)))))))))))))).	5856	5887	1.0	-20.4	1	0.0002127684	0.647	2.323424166666667	2.2279041062500005	-4.650164754877524	19	31	14	3UTR		1	1
hsa-miR-212-3p	NM_001282116	RFX3	TAACAGTCTCCAGTCACGGCC#GCTGTTAAGTGGGGGCTGTTAT#((((((((((((.(.(((((.#)))))..).)))))))))))).	3318	3340	1.0	-24.5	1	1.950192e-05	0.588	0.0	0.0	-5.962154619118543	18	22	12	3UTR		1	1
hsa-miR-212-3p	NM_001282181	PPP2R5E	TAACAGTCTCCAGTCACGGCC#GGACTGTTTGGAGTTGTTGC#((((((.((((((..((((((#)).)))))))))))))))).	2315	2335	1.0	-16.7	0	0.007854118	0.676	0.7333310571428571	0.7241734999999999	-7.073550458844025	18	20	16	3UTR		1	0
hsa-miR-212-3p	NM_001282787	NFIB	TAACAGTCTCCAGTCACGGCC#GGCTGAATGGAGGCTGG#...(((((((((....(((((#)))))..))))))))).	4042	4059	1.0	-22.9	0	2.163902e-05	0.456	0.2549027111111111	0.5826335775000001	-9.629009364419638	14	17	9	3UTR		1	0
hsa-miR-212-3p	NM_001283049	USP8	TAACAGTCTCCAGTCACGGCC#GCCGTGTTGGCCAGGCTGG#...((((((((((.((((((.#))))))))))..)))))).	6692	6711	1.0	-23.4	0	5.699329e-06	0.471	-0.11168233333333333	-0.01563130000000003	-7.371380111199145	16	19	10	3UTR	MIRT697725	1	0
hsa-miR-212-3p	NM_001284231	MAP3K9	TAACAGTCTCCAGTCACGGCC#GGCACTGAAGACTGGATGGCTGTG#..(((((((((((((...(((#)))......))))))).)))))).	7144	7168	1.0	-23.0	1	0.02072006	0.485	0.10518805714285714	-0.07138178249999999	-5.1900497996759025	16	24	7	3UTR		1	0
hsa-miR-212-3p	NM_001284232	MAP3K9	TAACAGTCTCCAGTCACGGCC#GGCACTGAAGACTGGATGGCTGTG#..(((((((((((((...(((#)))......))))))).)))))).	7098	7122	1.0	-23.0	1	0.02072006	0.485	0.11013167857142858	0.07601976875000002	-5.1900497996759025	16	24	7	3UTR		1	0
hsa-miR-212-3p	NM_001289133	BTBD7	TAACAGTCTCCAGTCACGGCC#GCCTGACTGGTTAGCTGCTGTG#..((((((((((((((.(((.#))))))))))..))..))))).	4478	4500	1.0	-20.9	1	0.001234164	0.353	1.7753033466666668	2.0113307875	-4.95700071937229	17	22	10	3UTR		1	1
hsa-miR-212-3p	NM_018945	PDE7B	TAACAGTCTCCAGTCACGGCC#GGCAATTGCTGGGGACA#.....(((((((((....(((#)))....))))))))).	3985	4002	1.0	-20.1	0	0.007882298	0.588	0.26817575555555556	0.40766840449999997	-14.634098284004649	12	17	9	3UTR		1	0
hsa-miR-212-3p	NM_019606	MEPCE	TAACAGTCTCCAGTCACGGCC#GGCTGTGCTGGAGTCA#.....(.((((((.(((((((#))))))))))))).).	2452	2468	1.0	-24.1	0	3.555544e-05	0.368	1.2161214285714286	1.04496754625	-16.06612609584213	14	16	13	3UTR		1	0
hsa-miR-212-3p	NM_019606	MEPCE	TAACAGTCTCCAGTCACGGCC#GGCTGGATGGCATGGACTGTTT#.(((((((((((.((.(((((#))))))))))...)))))))).	2497	2519	1.0	-21.0	1	0.004431681	0.412	2.603510571428571	0.7465811500000001	-5.315504530326973	18	22	10	3UTR		1	0
hsa-miR-212-3p	NM_020762	SRGAP1	TAACAGTCTCCAGTCACGGCC#GCTGGGCTGGAGAGTC#....(.(((((((((.((((.#))))))))))))).).	7481	7497	1.0	-22.3	0	2.231048e-05	0.426	1.192008777777778	0.22630052650000002	-11.68057031013459	14	16	13	3UTR		1	1
hsa-miR-212-3p	NM_021012	KCNJ12	TAACAGTCTCCAGTCACGGCC#GGCTCGTGTGTAGGAGGCTGTG#..(((((((((...(((((((#))).))))....))))))))).	4922	4944	1.0	-25.5	1	0.0007317901	0.412	-0.33427629999999997	-0.4025385775000001	-10.449774559155296	16	22	9	3UTR		1	0
hsa-miR-212-3p	NM_021012	KCNJ12	TAACAGTCTCCAGTCACGGCC#GGTGGTGGGTGGGGCTGG#...(((((.(((.((((.(((#))).)))).)))))))).	2766	2784	1.0	-24.3	0	0.0002502629	0.515	-0.07025260000000003	0.21302367499999997	-8.860060464590745	15	18	8	3UTR		1	0
hsa-miR-212-3p	NM_021914	CFL2	TAACAGTCTCCAGTCACGGCC#GCCTATCAGTGATTGCCATTAGACTGTTGA#(((((((((.((((((((((.#))).....))))))).....))))))))).	775	805	1.0	-20.4	1	0.01844987	0.647	0.32692153333333335	0.67653123375	-5.180080914529843	19	30	9	3UTR		1	1
hsa-miR-212-3p	NM_024814	CBLL1	TAACAGTCTCCAGTCACGGCC#GCTGTAAGGCAGACTGTTAA#(((((((((((....(((((.#)))))..)).))))))))).	2019	2039	1.0	-19.4	1	0.002274818	0.706	1.915025583333333	1.155934796475	-10.165797846235305	16	20	9	3UTR		1	1
hsa-miR-212-3p	NM_001142685	ARHGAP32	TAACAGTCTCCAGTCACGGCC#CGTGAGTGGGGACG#.....(((((((.(((((...#))))).))))))).	9421	9435	1.0	-22.0	0	0.0005899013	0.485	5.51187	5.2022391875	-14.954730256116644	12	14	7	3UTR		1	1
hsa-miR-212-3p	NM_001145365	ZNF652	TAACAGTCTCCAGTCACGGCC#GCTGTGATTGGTTTAGGCA#.....(((((((((((((((.#)))))))))))...)))).	10752	10771	1.0	-21.6	0	0.002865265	0.588	1.8463606388888891	3.16006319375	-13.6655996434504	15	19	11	3UTR		1	1
hsa-miR-212-3p	NM_001164343	ZBTB20	TAACAGTCTCCAGTCACGGCC#GCCGAATCTTGAGACTGTC#..((((((((.((...((((.#))))...)).)))))))).	23899	23918	1.0	-21.0	1	0.0007654613	0.529	1.43646175	2.2582004100000006	-9.607113752857295	14	19	8	3UTR		1	1
hsa-miR-212-3p	NM_001164344	ZBTB20	TAACAGTCTCCAGTCACGGCC#GCCGAATCTTGAGACTGTC#..((((((((.((...((((.#))))...)).)))))))).	23693	23712	1.0	-21.0	1	0.0007654613	0.529	4.466231249999999	3.740933925	-9.607113752857295	14	19	8	3UTR		1	1
hsa-miR-212-3p	NM_001164346	ZBTB20	TAACAGTCTCCAGTCACGGCC#GCCGAATCTTGAGACTGTC#..((((((((.((...((((.#))))...)).)))))))).	23456	23475	1.0	-21.0	1	0.0007654613	0.529	4.99388125	4.134172325	-9.607113752857295	14	19	8	3UTR		1	1
hsa-miR-212-3p	NM_001164347	ZBTB20	TAACAGTCTCCAGTCACGGCC#GCCGAATCTTGAGACTGTC#..((((((((.((...((((.#))))...)).)))))))).	23478	23497	1.0	-21.0	1	0.0007654613	0.529	3.8112112500000004	3.7966579978375	-9.607113752857295	14	19	8	3UTR		1	1
hsa-miR-212-3p	NM_001164623	AGO2	TAACAGTCTCCAGTCACGGCC#GCTGGGCTGGCCTTGGGCTGTC#..(((((((((((((.((((.#))))))))))....))))))).	9264	9286	1.0	-23.2	1	7.36373e-06	0.368	0.27403185882352943	0.7537762774999999	-5.1900497996759025	17	22	10	3UTR		1	0
hsa-miR-212-3p	NM_001164623	AGO2	TAACAGTCTCCAGTCACGGCC#TGTGACAGCAACCCGCTTCCCCCGTGGAGACTGTG#..((((((((((((((((...#))))))..................)))))))))).	3635	3670	1.0	-22.0	1	6.041859e-05	0.412	-0.016342811764705895	-0.26514299750000003	-4.95700071937229	16	35	10	3UTR		1	0
hsa-miR-212-3p	NM_001169122	AFF2	TAACAGTCTCCAGTCACGGCC#GGCTGTGATGGTTGTTGTTAC#((((((...(((.((((((((#)))))))))))...)))))).	11225	11246	1.0	-20.5	0	0.01111345	0.515	0.6296462375	0.16725830250000007	-10.140416181165621	17	21	11	3UTR		1	0
hsa-miR-212-3p	NM_001169124	AFF2	TAACAGTCTCCAGTCACGGCC#GGCTGTGATGGTTGTTGTTAC#((((((...(((.((((((((#)))))))))))...)))))).	11225	11246	1.0	-20.5	0	0.01111345	0.515	0.6296462375	0.16725830250000007	-10.140416181165621	17	21	11	3UTR		1	0
hsa-miR-212-3p	NM_001170628	AFF2	TAACAGTCTCCAGTCACGGCC#GGCTGTGATGGTTGTTGTTAC#((((((...(((.((((((((#)))))))))))...)))))).	9862	9883	1.0	-20.5	0	0.01111345	0.515	0.0	0.0	-10.140416181165621	17	21	11	3UTR		1	0
hsa-miR-212-3p	NM_001184935	NRG2	TAACAGTCTCCAGTCACGGCC#GGCCAGGACCCTAGGCTTGGAGCTGGAGCTGG#...(((.(((((((..(((((#.)))).)..)))))))))).	3109	3141	1.0	-22.3	0	3.888132e-05	0.412	4.240758714285715	3.8530700162500002	-9.026725369104307	15	20	10	3UTR		1	0
hsa-miR-212-3p	NM_004992	MECP2	TAACAGTCTCCAGTCACGGCC#GTCGAGCCTGGGGGCTGG#...((((((((((.(.((((.#)))).).)))))))))).	7686	7704	1.0	-22.6	0	4.321777e-07	0.338	1.52900724	1.75931797375	-7.604429191502758	15	18	10	3UTR	MIRT003897	1	1
hsa-miR-212-3p	NM_005154	USP8	TAACAGTCTCCAGTCACGGCC#GCCGTGTTGGCCAGGCTGG#...((((((((((.((((((.#))))))))))..)))))).	7010	7029	1.0	-23.4	0	5.699329e-06	0.471	-0.11168233333333333	-0.01563130000000003	-7.371380111199145	16	19	10	3UTR	MIRT697725	1	0
hsa-miR-212-3p	NM_005465	AKT3	TAACAGTCTCCAGTCACGGCC#GGCAGTGGGTGGGCCACTGGGACTGA#...(((((.(((((...((((#.)))))))))))))).	3708	3734	1.0	-21.3	0	9.998903e-06	0.441	1.3757781999999998	0.6460310024999999	-8.53942849247875	14	16	14	3UTR		1	0
hsa-miR-212-3p	NM_005648	ELOC	TAACAGTCTCCAGTCACGGCC#GCCTGGGTGACAGAGCGAGACTGTC#..(((((((((.((((((((.#)))...)))))...).)))))))).	1969	1994	1.0	-22.0	1	2.507981e-05	0.583	0.0	0.0	-8.303804028968646	17	25	8	3UTR	MIRT500829	1	1
hsa-miR-212-3p	NM_005677	COLQ	TAACAGTCTCCAGTCACGGCC#GGCCGTGAGGAGAAGGTG#..((..(((((..((((((((#)))))))))))))..)).	1450	1468	1.0	-24.2	0	8.459743e-05	0.338	0.6296839999999999	0.3177176437499999	-15.612930577640407	15	18	13	3UTR		1	0
hsa-miR-212-3p	NM_005863	NET1	TAACAGTCTCCAGTCACGGCC#GGCTCTGTGTGTTAACTGATGGGAGAGACTGTTT#.((((((((((((((((((((#))))..))).....))))......))))))))).	1790	1824	1.0	-19.6	1	0.001256365	0.632	0.6252986393939395	1.6565992412499997	-3.793324837357118	20	34	9	3UTR		1	1
hsa-miR-212-3p	NM_005901	SMAD2	TAACAGTCTCCAGTCACGGCC#GGCTGGCTTAGGGGAGGCTGTTGG#(((((((((((.....(((((#))))).......))))))))))).	4792	4816	1.0	-24.4	1	0.0009868874	0.485	0.2657254727272727	0.0015494537499999572	-10.39884692653892	16	24	11	3UTR	MIRT735157	1	1
hsa-miR-212-3p	NM_007297	BRCA1	TAACAGTCTCCAGTCACGGCC#GCCAAGATCATACCACGGCACTCCAGCCTGGGTGACAGTGAGACTGTG#..(((((((((.((((((((.#.)))...))))).).)))))))).	6447	6495	1.0	-24.0	1	2.795161e-05	0.588	-0.15817746999999996	1.8497397999999994	-8.303804028968646	17	24	8	3UTR	MIRT003967	1	1
hsa-miR-212-3p	NM_012154	AGO2	TAACAGTCTCCAGTCACGGCC#GCTGGGCTGGCCTTGGGCTGTC#..(((((((((((((.((((.#))))))))))....))))))).	9366	9388	1.0	-23.2	1	7.36373e-06	0.368	0.32479965882352935	0.2905091462499999	-5.1900497996759025	17	22	10	3UTR		1	0
hsa-miR-212-3p	NM_012199	AGO1	TAACAGTCTCCAGTCACGGCC#GCCAGTCAAGATGGGGGTGACGGGGAGACTGTA#..(((((((((.(((((..((#.))..)))))..))))))))).	7932	7965	1.0	-25.5	1	0.00129149	0.485	-0.015608444444444413	0.2765889975	-8.303804028968646	16	22	9	3UTR	MIRT047001	1	1
hsa-miR-212-3p	NM_012479	YWHAG	TAACAGTCTCCAGTCACGGCC#GGTCAGGTGGCTGTGGGATTT#....(((((((((((((((((#))))..))))))).)))))).	1674	1695	1.0	-20.5	0	0.0002000614	0.588	1.022828169	0.641257040625	-9.546562468637928	17	21	7	3UTR		1	1
hsa-miR-212-3p	NM_014217	KCNK2	TAACAGTCTCCAGTCACGGCC#GTTGTGACTTGGCTGTG#..((((((...(((((((((.#))))))))).)))))).	3035	3052	1.0	-20.1	1	0.0009666896	0.529	0.6910433222222222	0.8147457937500002	-10.080671321356581	15	17	9	3UTR		1	1
hsa-miR-212-3p	NM_001438	ESRRG	TAACAGTCTCCAGTCACGGCC#GCTGTGATAGGAGT#.......((((.((((((((.#)))))))).)))).	4054	4068	1.0	-18.0	0	0.004231447	0.676	0.0	0.0	-20.45704824911112	12	14	8	3UTR		1	0
hsa-miR-212-3p	NM_001537	HSBP1	TAACAGTCTCCAGTCACGGCC#GGTCGGCACTGGGTCTGTG#..((((.(.(((((..(((((#)))))..)))))).)))).	7021	7040	1.0	-21.7	0	8.815163e-06	0.397	0.0	0.0	-8.52557555304362	15	19	6	3UTR		1	0
hsa-miR-212-3p	NM_001537	HSBP1	TAACAGTCTCCAGTCACGGCC#GCTGTGATCGGACGACTC#....(((((((.((((((((.#)))))))).))).)))).	4369	4387	1.0	-21.2	0	0.001222262	0.397	0.0	0.0	-12.893365778234283	15	18	8	3UTR		1	0
hsa-miR-212-3p	NM_001659	ARF3	TAACAGTCTCCAGTCACGGCC#GCTTGACTGGGGGGTGG#...((.((((((((((.(((.#))))))))))))).)).	1733	1750	1.0	-22.7	0	0.0001084642	0.441	1.1116363599999999	0.43473378249999994	-8.415498954871785	15	17	13	3UTR		1	0
hsa-miR-212-3p	NM_001945	HBEGF	TAACAGTCTCCAGTCACGGCC#GGCTGGGGACTGC#...((((((((((((......#)))))))))))).	925	938	1.0	-22.6	0	0.0006585744	0.5	1.430784785	1.3634930407499999	-6.747589273982352	12	13	12	3UTR		1	1
hsa-miR-212-3p	NM_002025	AFF2	TAACAGTCTCCAGTCACGGCC#GGCTGTGATGGTTGTTGTTAC#((((((...(((.((((((((#)))))))))))...)))))).	11330	11351	1.0	-20.5	0	0.01111345	0.515	0.0	0.0	-10.140416181165621	17	21	11	3UTR		1	0
hsa-miR-212-3p	NM_002031	FRK	TAACAGTCTCCAGTCACGGCC#CTGTGGTCTTAGAGACTGTTT#.(((((((((.((((((((..#)))))).))..))))))))).	6371	6392	1.0	-19.8	1	0.0004766601	0.632	0.0	0.0	-6.618099312767468	17	21	9	3UTR		1	1
hsa-miR-212-3p	NM_002207	ITGA9	TAACAGTCTCCAGTCACGGCC#GGTGTGACTGGCAGAGTGA#...((.(((((((((((.(((#))))))))))).))).)).	7595	7614	1.0	-22.7	0	0.0001873014	0.618	0.0	0.0	-8.415498954871785	16	19	11	3UTR		1	0
hsa-miR-212-3p	NM_002249	KCNN3	TAACAGTCTCCAGTCACGGCC#GGGAGTGACTGGAGTTATTTCTGGTAGCAGTAGCCACTGG#...((((((((((((((..((#))..)))))))))).....................)))).	4956	4996	1.0	-22.2	0	0.0002655738	0.529	0.0	0.0	-6.514540193678739	16	40	10	3UTR		1	1
hsa-miR-212-3p	NM_002401	MAP3K3	TAACAGTCTCCAGTCACGGCC#GCTGTACCCAGTTTCTAAACTGGAGACTGTG#..((((((((((((.(((((.#))))).............)))))))))))).	2966	2997	1.0	-24.3	1	0.0007110355	0.471	0.0	0.0	-5.692450279622925	17	31	12	3UTR		1	1
hsa-miR-212-3p	NM_002745	MAPK1	TAACAGTCTCCAGTCACGGCC#CTGGAGACTGTG#..(((((((((((........#))))))))))).	3668	3680	1.0	-20.1	1	0.002361649	0.515	0.0	0.0	-6.782339277446944	11	12	11	3UTR		1	1
hsa-miR-212-3p	NM_003246	THBS1	TAACAGTCTCCAGTCACGGCC#TCGTGACTGTAAGATTGTA#..(((((((.(((((((((..#)))))))))..))))))).	4807	4826	1.0	-21.2	1	0.006878139	0.676	0.0	0.0	-6.199507187700468	16	19	9	3UTR		1	0
hsa-miR-212-3p	NM_003262	SEC62	TAACAGTCTCCAGTCACGGCC#GGTTTCACCGTGTTGGCGAGACTGA#...((((((((((.(((((..#.)))))))))..)))))).	5811	5836	1.0	-20.4	0	1.265596e-05	0.515	0.0	0.0	-7.371380111199145	15	19	9	3UTR		1	1
hsa-miR-212-3p	NM_003458	BSN	TAACAGTCTCCAGTCACGGCC#GGCTTTGACTGAGGGCTGG#...((((((.((((((.((((#)))).)))))).)))))).	12391	12410	1.0	-24.4	0	4.198129e-05	0.397	0.0	0.0	-7.757046662006918	16	19	6	3UTR		1	0
hsa-miR-212-3p	NM_004329	BMPR1A	TAACAGTCTCCAGTCACGGCC#GGCTGGACTGCGGACTGC#...((((((.(((((.(((((#)))))))))).)))))).	4212	4230	1.0	-25.2	0	4.34636e-06	0.353	0.0	0.0	-7.9900957423105305	16	18	10	3UTR		1	1
hsa-miR-212-3p	NM_004349	RUNX1T1	TAACAGTCTCCAGTCACGGCC#ATTGGAGACTGTTGA#((((((((((((((.......#)))))))))))))).	5221	5236	1.0	-20.6	1	0.01062718	0.721	0.0	0.0	-4.906073086755913	14	15	14	3UTR		1	0
hsa-miR-212-3p	NM_203351	MAP3K3	TAACAGTCTCCAGTCACGGCC#GCTGTACCCAGTTTCTAAACTGGAGACTGTG#..((((((((((((.(((((.#))))).............)))))))))))).	3059	3090	1.0	-24.3	1	0.0007110355	0.471	0.0	0.0	-5.692450279622925	17	31	12	3UTR		1	1
hsa-miR-212-3p	XM_005265301	SETD5	TAACAGTCTCCAGTCACGGCC#GGCCTTGGAGAAAGCTGTA#..(((((((((((....((((#))))))))))...))))).	5090	5109	1.0	-18.0	1	0.001689308	0.559	0.0	0.0	-6.782339277446944	15	19	10	3UTR	MIRT738979	1	1
hsa-miR-212-3p	XM_005266333	PAN3	TAACAGTCTCCAGTCACGGCC#GGCTGCCATTGGAGGCTGTTAT#((((((((((((((..(((((#)))))..)))))))))))))).	2801	2823	1.0	-28.8	1	0.0009317439	0.603	0.0	0.0	-4.906073086755913	19	22	14	3UTR		1	0
hsa-miR-212-3p	XM_005267683	MAP3K9	TAACAGTCTCCAGTCACGGCC#GGCACTGAAGACTGGATGGCTGTG#..(((((((((((((...(((#)))......))))))).)))))).	7844	7868	1.0	-23.0	1	0.02072006	0.485	0.0	0.0	-5.1900497996759025	16	24	7	3UTR		1	0
hsa-miR-212-3p	XM_005270211	SLC25A28	TAACAGTCTCCAGTCACGGCC#GGCCTGATGACCTGCTCTAGACTGTTAT#(((((((((.(((((((((((#)))).).)))).))....))))))))).	1073	1101	1.0	-20.9	1	0.00438064	0.485	0.0	0.0	-5.180080914529843	20	28	9	3UTR		1	1
hsa-miR-212-3p	XM_011509090	KDM5B	TAACAGTCTCCAGTCACGGCC#GTGGTGATGGAGGTTGTTAA#((((((((((((.((((.((.#)).)))))))))))))))).	7636	7656	1.0	-22.1	1	0.0009193873	0.574	0.0	0.0	-5.226705058867908	18	20	16	3UTR		1	0
hsa-miR-212-3p	XM_011517581	ELOC	TAACAGTCTCCAGTCACGGCC#GCCTGGGTGACAGAGCGAGACTGTC#..(((((((((.((((((((.#)))...)))))...).)))))))).	2004	2029	1.0	-22.0	1	2.507981e-05	0.583	0.0	0.0	-8.303804028968646	17	25	8	3UTR	MIRT500829	1	1
hsa-miR-212-3p	XM_011522546	RBFOX1	TAACAGTCTCCAGTCACGGCC#CTGTGCAGTGGAGTTGTTAA#((((((.(((((.((((((..#))))).).))))))))))).	2346	2366	1.0	-19.4	0	0.003763341	0.691	0.0	0.0	-6.770391593739227	17	20	11	3UTR		1	0
hsa-miR-212-3p	XM_011540103	BMPR1A	TAACAGTCTCCAGTCACGGCC#GGCTGGACTGCGGACTGC#...((((((.(((((.(((((#)))))))))).)))))).	4112	4130	1.0	-25.2	0	4.34636e-06	0.353	0.0	0.0	-7.9900957423105305	16	18	10	3UTR		1	1
hsa-miR-212-3p	NM_001047160	NET1	TAACAGTCTCCAGTCACGGCC#GGCTCTGTGTGTTAACTGATGGGAGAGACTGTTT#.((((((((((((((((((((#))))..))).....))))......))))))))).	1931	1965	1.0	-19.6	1	0.001256365	0.632	0.6252986393939395	1.6565992412499997	-3.793324837357118	20	34	9	3UTR		1	1
hsa-miR-212-3p	NM_001080209	TMEM200C	TAACAGTCTCCAGTCACGGCC#GGCTATGTGGTGGAGACTGG#...(((((((((.((((((((#))))..))))))))))))).	3349	3369	1.0	-25.1	0	1.257071e-05	0.5	0.0	0.0	-7.803670806344982	17	20	13	3UTR		1	0
hsa-miR-212-3p	NM_001080209	TMEM200C	TAACAGTCTCCAGTCACGGCC#CCGTAAAGACTGGAGACA#.....((((((((((((((..#))))...)))))))))).	9167	9185	1.0	-23.2	0	0.005371564	0.559	0.0	0.0	-13.6655996434504	14	18	10	3UTR		1	0
hsa-miR-212-3p	NM_001080472	FITM2	TAACAGTCTCCAGTCACGGCC#GGTTGGTTGGCTGGTTGATTGG#...(((((.((((((((((((#)))))..)))))))..))))).	2318	2340	1.0	-20.6	0	0.01815249	0.574	0.42302931428571433	0.39983396925000003	-7.570929851924502	17	22	7	3UTR		1	0
hsa-miR-212-3p	NM_001080517	SETD5	TAACAGTCTCCAGTCACGGCC#GGCCTTGGAGAAAGCTGTA#..(((((((((((....((((#))))))))))...))))).	5033	5052	1.0	-18.0	1	0.001689308	0.559	2.3694177857142855	2.3972040750000008	-6.782339277446944	15	19	10	3UTR	MIRT738979	1	1
hsa-miR-212-3p	NM_001083112	GPD2	TAACAGTCTCCAGTCACGGCC#CTGTGCTGGAGAGTTGG#...((((((((((.(((((..#)))))))))))).))).	4944	4961	1.0	-20.0	0	0.0008576409	0.5	0.7902885818181818	0.9724499987500002	-7.371380111199145	15	17	12	3UTR		1	1
hsa-miR-212-3p	NM_001098477	GRSF1	TAACAGTCTCCAGTCACGGCC#GCCGTCATTGGAGT#.......(((((((.(((((.#))))).))))))).	5562	5576	1.0	-18.7	0	0.0008675311	0.515	0.0	0.0	-17.8456944997654	12	14	7	3UTR		1	1
hsa-miR-212-3p	NM_001098507	ZNF207	TAACAGTCTCCAGTCACGGCC#GCCGTGTTGGCCAGGCTGG#...((((((((((.((((((.#))))))))))..)))))).	5951	5970	1.0	-23.4	0	6.322235e-06	0.441	0.17328741666666667	-0.04890843999999999	-7.371380111199145	16	19	10	3UTR		1	0
hsa-miR-212-3p	NM_001101676	SAMD12	TAACAGTCTCCAGTCACGGCC#GGTTGTTTGGAGGCTA#....(((((((((..((((((#))))))))))))))).	7588	7604	1.0	-18.9	0	0.0009754427	0.529	2.048487777777778	0.7124339499999999	-11.13885194640897	15	16	15	3UTR		1	0
hsa-miR-212-3p	NM_001128610	USP8	TAACAGTCTCCAGTCACGGCC#GCCGTGTTGGCCAGGCTGG#...((((((((((.((((((.#))))))))))..)))))).	7150	7169	1.0	-23.4	0	5.699329e-06	0.471	-0.11168233333333333	-0.01563130000000003	-7.371380111199145	16	19	10	3UTR	MIRT697725	1	0
hsa-miR-212-3p	NM_001130674	CALU	TAACAGTCTCCAGTCACGGCC#GGCCGTATAACTGGAGAGACCTGC#...(((((((((((.((((((#))))))...))))))))...))).	3554	3578	1.0	-25.0	0	0.003602571	0.632	0.4300823999999999	-0.08616573000000005	-7.249989753929374	17	24	8	3UTR		1	1
hsa-miR-212-3p	NM_001130691	PPP3CA	TAACAGTCTCCAGTCACGGCC#GGCTGTATCGGCCTGTATGGGACTGTA#..((((((.(((..((.((((#.))))))..))))))))).	3219	3246	1.0	-23.1	1	1.878714e-05	0.574	0.0	0.0	-8.1593609078047	15	19	9	3UTR		1	0
hsa-miR-212-3p	NM_001130692	PPP3CA	TAACAGTCTCCAGTCACGGCC#GGCTGTATCGGCCTGTATGGGACTGTA#..((((((.(((..((.((((#.))))))..))))))))).	3093	3120	1.0	-23.1	1	1.878714e-05	0.574	0.0	0.0	-8.1593609078047	15	19	9	3UTR		1	0
hsa-miR-212-3p	NM_001134337	RNF24	TAACAGTCTCCAGTCACGGCC#GGCCTGGTGTCATGGGGGCTGC#...((((((((((.(((((((#))))..))).).))))))))).	4196	4218	1.0	-24.6	0	5.738891e-05	0.441	0.3691380454545454	-0.3695323062500001	-7.371380111199145	17	22	9	3UTR		1	0
hsa-miR-212-3p	NM_001134338	RNF24	TAACAGTCTCCAGTCACGGCC#GGCCTGGTGTCATGGGGGCTGC#...((((((((((.(((((((#))))..))).).))))))))).	4265	4287	1.0	-24.6	0	5.738891e-05	0.441	-0.12851681818181818	-0.36953252500000006	-7.371380111199145	17	22	9	3UTR		1	0
hsa-miR-212-3p	NM_001135937	SMAD2	TAACAGTCTCCAGTCACGGCC#GGCTGGCTTAGGGGAGGCTGTTGG#(((((((((((.....(((((#))))).......))))))))))).	4476	4500	1.0	-24.4	1	0.0009868874	0.485	-0.04786849090909091	-0.12050980624999999	-10.39884692653892	16	24	11	3UTR	MIRT735157	1	1
hsa-miR-212-3p	NM_001142307	GTF2H1	TAACAGTCTCCAGTCACGGCC#GCACATTGGAGACTGA#...(((((((((((....((.#))..))))))))))).	2197	2213	1.0	-18.8	0	0.01795702	0.529	4.898175454545455	5.713979425	-7.483038834232987	13	16	11	3UTR		1	1
hsa-miR-212-3p	NM_033656	BRWD1	TAACAGTCTCCAGTCACGGCC#TGCCTGGAGACTGA#...((((((((((.((.....#)).)))))))))).	14323	14337	1.0	-19.4	0	0.1528924	0.603	3.3427926	4.8264627675	-7.371380111199145	12	14	10	3UTR	MIRT549142	1	1
hsa-miR-212-3p	NM_080539	COLQ	TAACAGTCTCCAGTCACGGCC#GGCCGTGAGGAGAAGGTG#..((..(((((..((((((((#)))))))))))))..)).	1348	1366	1.0	-24.2	0	8.459743e-05	0.338	1.5640776250000001	1.4239196625	-15.612930577640407	15	18	13	3UTR		1	0
hsa-miR-212-3p	NM_133265	AMOT	TAACAGTCTCCAGTCACGGCC#GGCCTTGATGGAGAGTTGC#...(((((((((.(((.((((#)))).))))))))).))).	3635	3654	1.0	-20.2	0	6.252683e-05	0.515	-0.07622489999999996	0.47815146250000007	-7.803670806344982	16	19	9	3UTR		1	1
hsa-miR-212-3p	NM_134428	RFX3	TAACAGTCTCCAGTCACGGCC#GCTGTTAAGTGGGGGCTGTTAT#((((((((((((.(.(((((.#)))))..).)))))))))))).	3385	3407	1.0	-24.5	1	1.950192e-05	0.588	0.5528905116666667	1.05846199175	-5.962154619118543	18	22	12	3UTR		1	1
hsa-miR-212-3p	NM_138348	OTULIN	TAACAGTCTCCAGTCACGGCC#GCTGTGTTGGAGGGTGTG#..(((.(((((((.((((((.#))))))))))))).))).	2182	2200	1.0	-24.2	0	0.0001339313	0.5	0.18653460000000002	-0.2975496662499999	-7.714799398085742	16	18	13	3UTR		1	0
hsa-miR-212-3p	NM_139015	SPPL3	TAACAGTCTCCAGTCACGGCC#GCCGTGTGACTGGATTTGGCA#.....(((((((((((((((.#)))..)))))))))...))).	1760	1781	1.0	-21.2	0	0.001637832	0.515	1.54363702	1.3050142675	-13.6655996434504	15	21	9	3UTR		1	1
hsa-miR-212-3p	NM_001300985	PTBP2	TAACAGTCTCCAGTCACGGCC#GGTAAGTGTTGGGGACACAAGTGTTAG#(((((((((((((.(((.(((#)))..))))))))))).....))))).	10564	10591	1.0	-19.3	1	0.002617254	0.559	-0.22867337222222212	-0.05489348749999998	-4.794414363722071	19	27	11	3UTR		1	1
hsa-miR-212-3p	NM_001300989	PTBP2	TAACAGTCTCCAGTCACGGCC#GGTAAGTGTTGGGGACACAAGTGTTAG#(((((((((((((.(((.(((#)))..))))))))))).....))))).	10549	10576	1.0	-19.3	1	0.002617254	0.559	-0.22867337222222212	-0.05489348749999998	-4.794414363722071	19	27	11	3UTR		1	1
hsa-miR-212-3p	NM_001314042	KDM5B	TAACAGTCTCCAGTCACGGCC#GTGGTGATGGAGGTTGTTAA#((((((((((((.((((.((.#)).)))))))))))))))).	7633	7653	1.0	-22.1	1	0.0009193873	0.574	1.4805120166666665	2.046890165	-5.226705058867908	18	20	16	3UTR		1	0
hsa-miR-212-3p	NM_001317122	AGO1	TAACAGTCTCCAGTCACGGCC#GCCAGTCAAGATGGGGGTGACGGGGAGACTGTA#..(((((((((.(((((..((#.))..)))))..))))))))).	7932	7965	1.0	-25.5	1	0.00129149	0.485	0.0	0.0	-8.303804028968646	16	22	9	3UTR	MIRT047001	1	1
hsa-miR-212-3p	NM_001317123	AGO1	TAACAGTCTCCAGTCACGGCC#GCCAGTCAAGATGGGGGTGACGGGGAGACTGTA#..(((((((((.(((((..((#.))..)))))..))))))))).	7837	7870	1.0	-25.5	1	0.00129149	0.485	0.0	0.0	-8.303804028968646	16	22	9	3UTR	MIRT047001	1	1
hsa-miR-212-3p	NM_000944	PPP3CA	TAACAGTCTCCAGTCACGGCC#GGCTGTATCGGCCTGTATGGGACTGTA#..((((((.(((..((.((((#.))))))..))))))))).	3249	3276	1.0	-23.1	1	1.878714e-05	0.574	0.0	0.0	-8.1593609078047	15	19	9	3UTR		1	0
hsa-miR-212-3p	NM_001001436	C16orf87	TAACAGTCTCCAGTCACGGCC#GCTGTGACTAGAGGCGTGC#...(((((((.(((((((((.#))))))))).))))).)).	2040	2059	1.0	-23.4	0	3.319823e-06	0.456	0.0	0.0	-9.33931466908909	16	19	9	3UTR		1	0
hsa-miR-212-3p	NM_001002860	BTBD7	TAACAGTCTCCAGTCACGGCC#GCCTGACTGGTTAGCTGCTGTG#..((((((((((((((.(((.#))))))))))..))..))))).	5746	5768	1.0	-20.9	1	0.001234164	0.353	0.0	0.0	-4.95700071937229	17	22	10	3UTR		1	1
hsa-miR-212-3p	NM_001003652	SMAD2	TAACAGTCTCCAGTCACGGCC#GGCTGGCTTAGGGGAGGCTGTTGG#(((((((((((.....(((((#))))).......))))))))))).	4566	4590	1.0	-24.4	1	0.0009868874	0.485	0.0	0.0	-10.39884692653892	16	24	11	3UTR	MIRT735157	1	1
hsa-miR-212-3p	NM_001005463	EBF3	TAACAGTCTCCAGTCACGGCC#GGCCGTGACAAATCCTAGTAGATTCTGTGCATGTGGAGCGGCCGCGAAGAGGTGACACCGTTTGGGGCTGTG#..(((((((((((((((((((#)))))))))........................)))))............................))))).	3605	3677	1.0	-23.8	1	4.120076e-05	0.559	0.0	0.0	-4.95700071937229	19	72	9	3UTR		1	1
hsa-miR-212-3p	NM_001017424	KCNK2	TAACAGTCTCCAGTCACGGCC#GTTGTGACTTGGCTGTG#..((((((...(((((((((.#))))))))).)))))).	2878	2895	1.0	-20.1	1	0.0009666896	0.529	0.0	0.0	-10.080671321356581	15	17	9	3UTR		1	1
hsa-miR-212-3p	NM_001017425	KCNK2	TAACAGTCTCCAGTCACGGCC#GTTGTGACTTGGCTGTG#..((((((...(((((((((.#))))))))).)))))).	3159	3176	1.0	-20.1	1	0.0009666896	0.529	0.0	0.0	-10.080671321356581	15	17	9	3UTR		1	1
hsa-miR-212-3p	NM_001040402	DCUN1D4	TAACAGTCTCCAGTCACGGCC#GTGGTGACTGGCCTAGGCAGGTTT#.(((.((((((((((((.((.#)).))))))))...))))..))).	2893	2917	1.0	-21.4	0	0.0002373731	0.588	0.0	0.0	-7.91236201216959	17	24	8	3UTR		1	1
hsa-miR-421	NM_001353242	CYRIB	ATCAACAGACATTAATTGGGCGC#GCGTAGAATATTACGTATGCATGTTCATGTCTAAAGAATGGCTGTTGATG#((((((((.((((..(((((((.#.)))))))..)))).)))))))).	2052	2102	0.9615384615384616	-20.3	1	0.004724412	0.706	4.17133875	4.6350124374999995	-6.586253582218469	19	24	8	3UTR		1	0
hsa-miR-421	NM_001353243	CYRIB	ATCAACAGACATTAATTGGGCGC#GCGTAGAATATTACGTATGCATGTTCATGTCTAAAGAATGGCTGTTGATG#((((((((.((((..(((((((.#.)))))))..)))).)))))))).	2042	2092	0.9615384615384616	-20.3	1	0.004724412	0.706	3.12224625	4.6194704875	-6.586253582218469	19	24	8	3UTR		1	0
hsa-miR-421	NM_001353244	CYRIB	ATCAACAGACATTAATTGGGCGC#GCGTAGAATATTACGTATGCATGTTCATGTCTAAAGAATGGCTGTTGATG#((((((((.((((..(((((((.#.)))))))..)))).)))))))).	2172	2222	0.9615384615384616	-20.3	1	0.004724412	0.706	5.414708749999999	4.610404175000001	-6.586253582218469	19	24	8	3UTR		1	0
hsa-miR-421	NM_001353258	CYRIB	ATCAACAGACATTAATTGGGCGC#GCGTAGAATATTACGTATGCATGTTCATGTCTAAAGAATGGCTGTTGATG#((((((((.((((..(((((((.#.)))))))..)))).)))))))).	1946	1996	0.9615384615384616	-20.3	1	0.004724412	0.706	5.18157875	4.337121987500001	-6.586253582218469	19	24	8	3UTR		1	0
hsa-miR-421	NM_001354712	THRB	ATCAACAGACATTAATTGGGCGC#GCCTAAAACTCTGTTGAA#.((((((((......((((((..#))))))...)))))))).	6331	6349	0.9615384615384616	-17.2	1	0.004681637	0.706	4.0238815	6.012465517499999	-14.088829181129286	14	18	8	3UTR		1	1
hsa-miR-421	NM_001256763	CYRIB	ATCAACAGACATTAATTGGGCGC#GCGTAGAATATTACGTATGCATGTTCATGTCTAAAGAATGGCTGTTGATG#((((((((.((((..(((((((.#.)))))))..)))).)))))))).	1906	1956	0.9615384615384616	-20.3	1	0.004724412	0.706	2.74664425	4.28790523	-6.586253582218469	19	24	8	3UTR		1	0
hsa-miR-421	NM_022146	NPFFR1	ATCAACAGACATTAATTGGGCGC#TGCCTGGTGCATAGGAGGCACTCAATAAATGTCTGTTGAA#.((((((((((((.((((((.((#.)).)))))).)))))))))))).	8229	8269	0.9615384615384616	-26.3	1	0.006091877	0.618	5.095693250000001	4.0092939744999985	-4.650164754877524	20	24	12	3UTR		1	0
hsa-miR-421	XM_005260808	SNAP25	ATCAACAGACATTAATTGGGCGC#GCATTTGCTGAATAACAACAATTTAGGAATGCTCAATGTGCTGTTGATT#((((((((.(((..((((((((.#.))))))))))))))))))).	1217	1266	0.9615384615384616	-20.3	1	0.01120754	0.691	0.0	0.0	-7.139934634634077	19	21	19	3UTR		1	1
hsa-miR-421	NM_130811	SNAP25	ATCAACAGACATTAATTGGGCGC#GCATTTGCTGAATAACAACAATTTAGGAATGCTCAATGTGCTGTTGATT#((((((((.(((..((((((((.#.))))))))))))))))))).	1107	1156	0.9615384615384616	-20.3	1	0.01120754	0.691	4.0389332499999995	3.4234358575000003	-7.139934634634077	19	21	19	3UTR		1	1
hsa-miR-421	NM_001322902	SNAP25	ATCAACAGACATTAATTGGGCGC#GCATTTGCTGAATAACAACAATTTAGGAATGCTCAATGTGCTGTTGATT#((((((((.(((..((((((((.#.))))))))))))))))))).	1217	1266	0.9615384615384616	-20.3	1	0.01120754	0.691	4.0389332499999995	3.4234358575000003	-7.139934634634077	19	21	19	3UTR		1	1
hsa-miR-421	NM_001322903	SNAP25	ATCAACAGACATTAATTGGGCGC#GCATTTGCTGAATAACAACAATTTAGGAATGCTCAATGTGCTGTTGATT#((((((((.(((..((((((((.#.))))))))))))))))))).	1234	1283	0.9615384615384616	-20.3	1	0.01120754	0.691	4.0389332499999995	3.4234358575000003	-7.139934634634077	19	21	19	3UTR		1	1
hsa-miR-421	NM_001322904	SNAP25	ATCAACAGACATTAATTGGGCGC#GCATTTGCTGAATAACAACAATTTAGGAATGCTCAATGTGCTGTTGATT#((((((((.(((..((((((((.#.))))))))))))))))))).	1204	1253	0.9615384615384616	-20.3	1	0.01120754	0.691	4.0389332499999995	3.4234358575000003	-7.139934634634077	19	21	19	3UTR		1	1
hsa-miR-421	NM_001322905	SNAP25	ATCAACAGACATTAATTGGGCGC#GCATTTGCTGAATAACAACAATTTAGGAATGCTCAATGTGCTGTTGATT#((((((((.(((..((((((((.#.))))))))))))))))))).	1167	1216	0.9615384615384616	-20.3	1	0.01120754	0.691	4.0389332499999995	3.4234358575000003	-7.139934634634077	19	21	19	3UTR		1	1
hsa-miR-421	NM_001322906	SNAP25	ATCAACAGACATTAATTGGGCGC#GCATTTGCTGAATAACAACAATTTAGGAATGCTCAATGTGCTGTTGATT#((((((((.(((..((((((((.#.))))))))))))))))))).	1161	1210	0.9615384615384616	-20.3	1	0.01120754	0.691	4.0389332499999995	3.4234358575000003	-7.139934634634077	19	21	19	3UTR		1	1
hsa-miR-421	NM_001322907	SNAP25	ATCAACAGACATTAATTGGGCGC#GCATTTGCTGAATAACAACAATTTAGGAATGCTCAATGTGCTGTTGATT#((((((((.(((..((((((((.#.))))))))))))))))))).	1362	1411	0.9615384615384616	-20.3	1	0.01120754	0.691	4.0389332499999995	3.4234358575000003	-7.139934634634077	19	21	19	3UTR		1	1
hsa-miR-421	NM_001322908	SNAP25	ATCAACAGACATTAATTGGGCGC#GCATTTGCTGAATAACAACAATTTAGGAATGCTCAATGTGCTGTTGATT#((((((((.(((..((((((((.#.))))))))))))))))))).	1285	1334	0.9615384615384616	-20.3	1	0.01120754	0.691	4.0389332499999995	3.4234358575000003	-7.139934634634077	19	21	19	3UTR		1	1
hsa-miR-421	NM_001353260	CYRIB	ATCAACAGACATTAATTGGGCGC#GCGTAGAATATTACGTATGCATGTTCATGTCTAAAGAATGGCTGTTGATG#((((((((.((((..(((((((.#.)))))))..)))).)))))))).	1859	1909	0.9743589743589743	-20.3	1	0.004724412	0.706	4.8577825	2.3127602249999994	-6.586253582218469	19	24	8	3UTR		1	0
hsa-miR-421	NM_001330612	CYRIB	ATCAACAGACATTAATTGGGCGC#GCGTAGAATATTACGTATGCATGTTCATGTCTAAAGAATGGCTGTTGATG#((((((((.((((..(((((((.#.)))))))..)))).)))))))).	1736	1786	1.0	-20.3	1	0.004724412	0.706	0.23400042500000004	0.17571808750000006	-6.586253582218469	19	24	8	3UTR		1	0
hsa-miR-421	NM_001330680	PRUNE2	ATCAACAGACATTAATTGGGCGC#GCATTGGATTGCTCAGAATAAAGTGTCTGTTAGAC#.((((((((((((..(((((((.#.))))))).....)))))))))).)).	4162	4197	1.0	-18.7	1	0.002050246	0.676	1.4081119307692305	1.3180753752499998	-5.3856143151281595	19	27	10	3UTR		1	1
hsa-miR-421	NM_001348660	C16orf87	ATCAACAGACATTAATTGGGCGC#GTGCCCGGGTGTTTGA#.....(((((((...((((((((#))))))))))))))).	6348	6364	1.0	-18.3	0	0.006264697	0.647	3.5805823749999997	3.6810240125	-16.547019733887687	15	16	15	3UTR		1	0
hsa-miR-421	NM_001353301	CYRIB	ATCAACAGACATTAATTGGGCGC#GCGTAGAATATTACGTATGCATGTTCATGTCTAAAGAATGGCTGTTGATG#((((((((.((((..(((((((.#.)))))))..)))).)))))))).	1717	1767	1.0	-20.3	1	0.004724412	0.706	-0.02503437500000001	0.28839845	-6.586253582218469	19	24	8	3UTR		1	0
hsa-miR-421	NM_001366935	PTAR1	ATCAACAGACATTAATTGGGCGC#GGGCCATGTAATGTCTGC#.....(((((((((....(((.(#).)))...))))))))).	2452	2470	1.0	-18.3	0	0.002135046	0.529	0.0	0.0	-14.634098284004649	13	18	9	3UTR		1	0
hsa-miR-421	XM_017020855	EPSTI1	ATCAACAGACATTAATTGGGCGC#GCTGTGTTAGTGCTGTTGAC#.(((((((.(((((((..(((..#)))..)))))))))))))).	3083	3103	1.0	-19.5	1	0.0006473419	0.574	0.0	0.0	-4.849714495602881	17	20	14	3UTR		1	1
hsa-miR-421	NM_153262	SYT14	ATCAACAGACATTAATTGGGCGC#TGCCCAGGGCTGTTTGTTA#...((((((((....(((((((.#)))))))...)))))))).	5059	5078	1.0	-18.6	0	0.00228415	0.618	0.07957371250000005	-0.06235437057499999	-12.742763593712379	15	19	8	3UTR		1	1
hsa-miR-421	NM_153640	PANK2	ATCAACAGACATTAATTGGGCGC#GTGCCCATATTGCTGTTGAA#.(((((((.((.((..(((((((#))))))))).))))))))).	2210	2230	1.0	-22.0	1	0.02220476	0.515	-0.27389884285714283	0.20691019249999998	-9.165016445753485	18	20	9	3UTR		1	1
hsa-miR-421	NM_173822	FAM126B	ATCAACAGACATTAATTGGGCGC#GCCATTATCCTGTCTTAATGAACCGATTAATGCTGTTGATT#((((((((.((((((((((.((.#.))..)))))))))))))))))).	9046	9087	1.0	-21.8	1	0.01917775	0.662	0.0	0.0	-4.993964104447428	20	24	18	3UTR		1	1
hsa-miR-421	NM_181521	CMTM4	ATCAACAGACATTAATTGGGCGC#GCTGCCTGTCAGGTCTGTTGAG#.(((((((((......(((((((#)).)))))....))))))))).	2614	2636	1.0	-20.1	1	0.007356481	0.515	0.0	0.0	-13.079371793104722	16	22	9	3UTR		1	0
hsa-miR-421	NM_182700	SP8	ATCAACAGACATTAATTGGGCGC#GGGCCCTGTCTGTC#....(((((((......((((.(#).))))))))))).	1667	1681	1.0	-16.5	0	0.0002761471	0.412	1.4472615714285715	1.8310274775	-16.00783494897518	12	14	11	3UTR		1	1
hsa-miR-421	NM_001386393	PANK2	ATCAACAGACATTAATTGGGCGC#GTGCCCATATTGCTGTTGAA#.(((((((.((.((..(((((((#))))))))).))))))))).	2435	2455	1.0	-22.0	1	0.02220476	0.515	0.0	0.0	-9.165016445753485	18	20	9	3UTR		1	1
hsa-miR-421	NM_001397545	SYT14	ATCAACAGACATTAATTGGGCGC#TGCCCAGGGCTGTTTGTTA#...((((((((....(((((((.#)))))))...)))))))).	7183	7202	1.0	-18.6	0	0.00228415	0.618	0.0	0.0	-12.742763593712379	15	19	8	3UTR		1	1
hsa-miR-421	NM_015351	TTC9	ATCAACAGACATTAATTGGGCGC#GCCTAGTCTCCTGATGTCTGTG#....(((((((((((((((((..#)))))))....)))))))))).	2102	2124	1.0	-21.9	0	0.001454768	0.559	0.8921332428571431	1.1640860175	-9.546562468637928	17	22	10	3UTR		1	0
hsa-miR-421	NM_016623	CYRIB	ATCAACAGACATTAATTGGGCGC#GCGTAGAATATTACGTATGCATGTTCATGTCTAAAGAATGGCTGTTGATG#((((((((.((((..(((((((.#.)))))))..)))).)))))))).	1819	1869	1.0	-20.3	1	0.004724412	0.706	0.3376155	2.0291163599999997	-6.586253582218469	19	24	8	3UTR		1	0
hsa-miR-421	NM_001191009	SRSF10	ATCAACAGACATTAATTGGGCGC#GCCCTTTAATTTTTGCATCTGTTGAA#.((((((((((..((((((((..#))))...))))..))..)))))))).	2519	2545	1.0	-19.3	1	0.05171532	0.662	3.6533758333333335	3.1026080499999997	-8.429258759619717	18	26	8	3UTR		1	1
hsa-miR-421	NM_001256006	SYT14	ATCAACAGACATTAATTGGGCGC#TGCCCAGGGCTGTTTGTTA#...((((((((....(((((((.#)))))))...)))))))).	5264	5283	1.0	-18.6	0	0.00228415	0.618	0.0	0.0	-12.742763593712379	15	19	8	3UTR		1	1
hsa-miR-421	NM_001267708	ZNF706	ATCAACAGACATTAATTGGGCGC#GGGCTCAGTTGTGTGCTGTA#....(((((((.(((((((((.(#).)))))))))))).)))).	2781	2801	1.0	-18.5	0	0.00308299	0.647	1.3769213777777778	0.66422454625	-12.893365778234283	17	20	12	3UTR		1	1
hsa-miR-421	NM_021813	BACH2	ATCAACAGACATTAATTGGGCGC#GCGTCCAAAACCGATGCTGTAGAA#.((.((((.((((..((((((((#))))))))....)))))))).)).	7826	7850	1.0	-19.4	0	0.0004177174	0.559	0.0	0.0	-9.474026248333113	18	24	8	3UTR		1	1
hsa-miR-421	NM_024632	SAP30L	ATCAACAGACATTAATTGGGCGC#TGTTCAATTGTGTCTGA#.....((((((.((((((((((.#)))))))))))))))).	3243	3260	1.0	-17.4	0	0.02800327	0.632	0.7600542199999999	0.3915202903749999	-17.012402953046756	16	17	16	3UTR		1	1
hsa-miR-421	NM_024775	GEMIN6	ATCAACAGACATTAATTGGGCGC#GCTGGGATTACCAGGCACATAGCACCATGCCCAGCTAATGTTTGTA#....((((((((((.(((((((.#.))))))).)))))))))).	2020	2066	1.0	-22.5	0	0.0004567297	0.574	0.021283299999999995	-0.10517735	-10.282012028888563	17	20	10	3UTR		1	0
hsa-miR-421	NM_001146262	SYT14	ATCAACAGACATTAATTGGGCGC#TGCCCAGGGCTGTTTGTTA#...((((((((....(((((((.#)))))))...)))))))).	5116	5135	1.0	-18.6	0	0.00228415	0.618	0.07957371250000005	-0.06235437057499999	-12.742763593712379	15	19	8	3UTR		1	1
hsa-miR-421	NM_001167670	TMEM239	ATCAACAGACATTAATTGGGCGC#GCAACCCCATCCCACTGCCTGTGTCTGTTGAG#.(((((((((((.....(((((.#.)))))))))))))))).	526	558	1.0	-21.5	1	0.0008281444	0.353	0.7089760909090909	0.8135901250000003	-6.907794008098015	16	18	16	3UTR		1	1
hsa-miR-421	NM_005973	PRCC	ATCAACAGACATTAATTGGGCGC#CCCACCACCACTTTTTTTTTTTTAAACCAGGGATGTCTGTTGAA#.((((((((((((..((((....#.)))).)))))))))))).	2002	2046	1.0	-22.1	1	0.0004876065	0.689	0.741103125	1.343780939473684	-5.3856143151281595	16	19	12	3UTR	MIRT039451	1	1
hsa-miR-421	NM_006212	PFKFB2	ATCAACAGACATTAATTGGGCGC#GCCCAGTTAATGCTTTCTGC#.....((((((((((((((((..#))))))))))))...)))).	2209	2229	1.0	-22.0	0	0.00433993	0.515	-0.39968271052631577	0.12391124374999998	-13.6655996434504	16	20	12	3UTR		1	1
hsa-miR-421	NM_013436	NCKAP1	ATCAACAGACATTAATTGGGCGC#GCCACTACGCCCAGTTAATTTTTGG#.....((((.((((((((((((.#.)))))))))))).)))).	6564	6589	1.0	-21.4	0	0.007111112	0.559	0.3101755	0.5409616612499998	-14.90810611177858	16	19	12	3UTR		1	1
hsa-miR-421	NM_002094	GSPT1	ATCAACAGACATTAATTGGGCGC#GCCCAGTTAATTTTTGTA#....(((((.(((((((((((..#))))))))))).))))).	3840	3858	1.0	-20.7	0	0.0870086	0.529	2.9889664545454546	2.5030685750000004	-10.789068936966107	16	18	11	3UTR		1	1
hsa-miR-421	NM_002094	GSPT1	ATCAACAGACATTAATTGGGCGC#GCCCCCTTGATGTTGAGTGTTGC#..(((((((((((((..((((..#))))..))))))))...))))).	3502	3525	1.0	-19.2	1	0.04245727	0.588	0.72639971875	0.8862812374999999	-5.1900497996759025	17	23	8	3UTR		1	1
hsa-miR-421	NM_004491	ARHGAP35	ATCAACAGACATTAATTGGGCGC#GTGCCCAAAATTCTGTTT#...((((((.(((..((((((((#))))))))))))))))).	8919	8937	1.0	-17.9	0	0.0810327	0.588	0.0	0.0	-9.349336139777959	17	18	17	3UTR		1	1
hsa-miR-421	NM_205842	NCKAP1	ATCAACAGACATTAATTGGGCGC#GCCACTACGCCCAGTTAATTTTTGG#.....((((.((((((((((((.#.)))))))))))).)))).	6582	6607	1.0	-21.4	0	0.007111112	0.559	0.9637814166666666	0.413421795	-14.90810611177858	16	19	12	3UTR		1	1
hsa-miR-421	XM_006711262	SYT14	ATCAACAGACATTAATTGGGCGC#TGCCCAGGGCTGTTTGTTA#...((((((((....(((((((.#)))))))...)))))))).	6338	6357	1.0	-18.6	0	0.00228415	0.618	0.0	0.0	-12.742763593712379	15	19	8	3UTR		1	1
hsa-miR-421	XM_006712200	NCKAP1	ATCAACAGACATTAATTGGGCGC#GCCACTACGCCCAGTTAATTTTTGG#.....((((.((((((((((((.#.)))))))))))).)))).	6576	6601	1.0	-21.4	0	0.007111112	0.559	0.0	0.0	-14.90810611177858	16	19	12	3UTR		1	1
hsa-miR-421	XM_006712201	NCKAP1	ATCAACAGACATTAATTGGGCGC#GCCACTACGCCCAGTTAATTTTTGG#.....((((.((((((((((((.#.)))))))))))).)))).	6558	6583	1.0	-21.4	0	0.007111112	0.559	0.0	0.0	-14.90810611177858	16	19	12	3UTR		1	1
hsa-miR-421	XM_011518323	PRUNE2	ATCAACAGACATTAATTGGGCGC#GCATTGGATTGCTCAGAATAAAGTGTCTGTTAGAC#.((((((((((((..(((((((.#.))))))).....)))))))))).)).	12465	12500	1.0	-18.7	1	0.002050246	0.676	0.0	0.0	-5.3856143151281595	19	27	10	3UTR		1	1
hsa-miR-421	XM_011522882	CMTM4	ATCAACAGACATTAATTGGGCGC#GCTGCCTGTCAGGTCTGTTGAG#.(((((((((......(((((((#)).)))))....))))))))).	2527	2549	1.0	-20.1	1	0.007356481	0.515	0.0	0.0	-13.079371793104722	16	22	9	3UTR		1	0
hsa-miR-421	XM_017000934	SYT14	ATCAACAGACATTAATTGGGCGC#TGCCCAGGGCTGTTTGTTA#...((((((((....(((((((.#)))))))...)))))))).	5013	5032	1.0	-18.6	0	0.00228415	0.618	0.0	0.0	-12.742763593712379	15	19	8	3UTR		1	1
hsa-miR-421	NM_001042603	KDM5A	ATCAACAGACATTAATTGGGCGC#GTGCCCACAAAATGTCTTTTTGAA#.((((.(((((((...(((((((#)))))))...)))))))..)))).	8837	8861	1.0	-21.3	0	0.04065152	0.618	4.030375642857143	5.705057372499999	-7.519622156624818	18	24	7	3UTR		1	0
hsa-miR-421	NM_001099666	PTAR1	ATCAACAGACATTAATTGGGCGC#GGGCCATGTAATGTCTGC#.....(((((((((....(((.(#).)))...))))))))).	2608	2626	1.0	-18.3	0	0.002135046	0.529	0.1322220333333333	0.3918836312500001	-14.634098284004649	13	18	9	3UTR		1	0
hsa-miR-421	NM_001130007	GSPT1	ATCAACAGACATTAATTGGGCGC#GCCCAGTTAATTTTTGTA#....(((((.(((((((((((..#))))))))))).))))).	3865	3883	1.0	-20.7	0	0.0870086	0.529	0.6135325090909092	1.11761807375	-10.789068936966107	16	18	11	3UTR		1	1
hsa-miR-421	NM_001130007	GSPT1	ATCAACAGACATTAATTGGGCGC#GCCCCCTTGATGTTGAGTGTTGC#..(((((((((((((..((((..#))))..))))))))...))))).	3527	3550	1.0	-19.2	1	0.04245727	0.588	0.21083898749999988	1.13526381625	-5.1900497996759025	17	23	8	3UTR		1	1
hsa-miR-421	NM_001131062	SAP30L	ATCAACAGACATTAATTGGGCGC#TGTTCAATTGTGTCTGA#.....((((((.((((((((((.#)))))))))))))))).	3120	3137	1.0	-17.4	0	0.02800327	0.632	0.7600542199999999	0.3915202903749999	-17.012402953046756	16	17	16	3UTR		1	1
hsa-miR-421	NM_001131063	SAP30L	ATCAACAGACATTAATTGGGCGC#TGTTCAATTGTGTCTGA#.....((((((.((((((((((.#)))))))))))))))).	3105	3122	1.0	-17.4	0	0.02800327	0.632	0.7600542199999999	0.3915202903749999	-17.012402953046756	16	17	16	3UTR		1	1
hsa-miR-421	NM_054016	SRSF10	ATCAACAGACATTAATTGGGCGC#GCCCTTTAATTTTTGCATCTGTTGAA#.((((((((((..((((((((..#))))...))))..))..)))))))).	6289	6315	1.0	-19.3	1	0.05171532	0.662	0.08467875833333334	0.8338160599999997	-8.429258759619717	18	26	8	3UTR		1	1
hsa-miR-421	NM_001300936	SRSF10	ATCAACAGACATTAATTGGGCGC#GCCCTTTAATTTTTGCATCTGTTGAA#.((((((((((..((((((((..#))))...))))..))..)))))))).	2803	2829	1.0	-19.3	1	0.05171532	0.662	0.9001764249999998	1.5030504099999997	-8.429258759619717	18	26	8	3UTR		1	1
hsa-miR-421	NM_001318207	TMEM239	ATCAACAGACATTAATTGGGCGC#GCAACCCCATCCCACTGCCTGTGTCTGTTGAG#.(((((((((((.....(((((.#.)))))))))))))))).	625	657	1.0	-21.5	1	0.0008281444	0.353	0.7089760909090909	0.8135901250000003	-6.907794008098015	16	18	16	3UTR		1	1
hsa-miR-421	NM_001320943	IREB2	ATCAACAGACATTAATTGGGCGC#TGCCCATTAGAAACTGTTGC#..((((((...((((.((((((.#))))))))))...)))))).	1666	1686	1.0	-16.7	1	0.07601779	0.691	-0.007740083333333351	-0.18519016874999997	-10.313720401660195	16	20	10	3UTR		1	0
hsa-miR-421	NM_001321623	FAM126B	ATCAACAGACATTAATTGGGCGC#GCCATTATCCTGTCTTAATGAACCGATTAATGCTGTTGATT#((((((((.((((((((((.((.#.))..)))))))))))))))))).	9214	9255	1.0	-21.8	1	0.01917775	0.662	0.0	0.0	-4.993964104447428	20	24	18	3UTR		1	1
hsa-miR-421	NM_001324193	PANK2	ATCAACAGACATTAATTGGGCGC#GTGCCCATATTGCTGTTGAA#.(((((((.((.((..(((((((#))))))))).))))))))).	2067	2087	1.0	-22.0	1	0.02220476	0.515	0.0	0.0	-9.165016445753485	18	20	9	3UTR		1	1
hsa-miR-421	NM_001002264	EPSTI1	ATCAACAGACATTAATTGGGCGC#GCTGTGTTAGTGCTGTTGAC#.(((((((.(((((((..(((..#)))..)))))))))))))).	2361	2381	1.0	-19.5	1	0.0006473419	0.574	0.0	0.0	-4.849714495602881	17	20	14	3UTR		1	1
