# Supplementary material for: Mechanistic study of the hsa_circ_0074158 binding EIF4A3 impairing sepsis-induced endothelial barrier
Source: Front Immunol. 2025 Sep 22;16:1621095. doi: 10.3389/fimmu.2025.1621095 (PMC12497631; doi:10.3389/fimmu.2025.1621095)
Supplement: Supplementary file 9 [file Table1.xlsx]

## Sheet: Sheet1
			Supplementary Table 1 List of circRNAs with the gene symbol CTNNA1
organism	position (genome browser link)	strand	circRNA ID	genomic length	spliced length	samples	scores	repeats	annotation	best transcript	gene symbol	circRNA study
hsa	chr5:138117611-138119061	+	hsa_circ_0074158	1450	303	Helas3, K562	NA, 6	NA	ANNOTATED, CDS, coding, INTERNAL, OVCODE, OVEXON, UTR5	NM_001903	CTNNA1	Salzman2013
hsa	chr5:138117611-138163407	+	hsa_circ_0074159	45796	1064	cerebellum, frontal_cortex, temporal_lobe, Helas3, Hepg2	6, 14, 3, 8, 8	NA	ANNOTATED, CDS, coding, INTERNAL, OVCODE, OVEXON, UTR5	NM_001903	CTNNA1	Rybak2015, Salzman2013
hsa	chr5:138118865-138119061	+	hsa_circ_0074160	196	196	Ag04450	NA	NA	ANNOTATED, CDS, coding, INTERNAL, OVCODE, OVEXON	NM_001903	CTNNA1	Salzman2013
hsa	chr5:138118865-138145893	+	hsa_circ_0074161	27028	363	Bj	NA	NA	ANNOTATED, CDS, coding, INTERNAL, OVCODE, OVEXON	NM_001903	CTNNA1	Salzman2013
hsa	chr5:138145726-138147991	+	hsa_circ_0003205	2265	287	Hs68_control, Hs68_RNase, WAS2, cerebellum, diencephalon, frontal_cortex, occipital_lobe, Sy5y_exp1_D0, temporal_lobe, Ag04450, Gm12878, K562, Nhek	3, 48, 2, 4, 8, 5, 4, 3, 13, 5, 4, 18, 3	None	ANNOTATED, CDS, coding, INTERNAL, OVCODE, OVEXON	NM_001903	CTNNA1	Jeck2013, Maass2017, Rybak2015, Salzman2013
hsa	chr5:138145726-138163407	+	hsa_circ_0007440	17681	761	Hs68_control, Hs68_RNase, cerebellum, diencephalon, frontal_cortex, occipital_lobe, parietal_lobe, temporal_lobe, A549, Ag04450, Bj, Gm12878, H1hesc, Helas3, Hepg2, Hmec, Hsmm, Nhek, Nhlf	2, 18, 10, 11, 17, 19, 6, 10, 9, NA, NA, NA, NA, 2, 4, NA, NA, NA, NA	None	ANNOTATED, CDS, coding, INTERNAL, OVCODE, OVEXON	NM_001903	CTNNA1	Jeck2013, Rybak2015, Salzman2013
hsa	chr5:138145726-138240130	+	hsa_circ_0074162	94404	1088	A549, Gm12878, K562	NA, NA, NA	NA	ANNOTATED, CDS, coding, INTERNAL, OVCODE, OVERLAPTX, OVEXON	NM_001903	CTNNA1	Salzman2013
hsa	chr5:138147871-138147991	+	hsa_circ_0074163	120	120	K562, Sknshra	NA, NA	NA	ANNOTATED, CDS, coding, INTERNAL, OVCODE, OVEXON	NM_001903	CTNNA1	Salzman2013
hsa	chr5:138147871-138163407	+	hsa_circ_0074164	15536	594	Helas3	NA	NA	ANNOTATED, CDS, coding, INTERNAL, OVCODE, OVEXON	NM_001903	CTNNA1	Salzman2013
hsa	chr5:138160218-138163407	+	hsa_circ_0008196	3189	474	Hs68_control, Hs68_RNase, frontal_cortex, occipital_lobe, A549, Ag04450, H1hesc, Helas3, Hepg2, K562, Sknshra	NA, 7, 3, 6, 5, NA, NA, 2, NA, NA, NA	None	ANNOTATED, CDS, coding, INTERNAL, OVCODE, OVEXON	NM_001903	CTNNA1	Jeck2013, Rybak2015, Salzman2013
hsa	chr5:138160218-138221981	+	hsa_circ_0074165	61763	555	Nhek	NA	NA	ANNOTATED, CDS, coding, INTERNAL, OVCODE, OVERLAPTX, OVEXON	NM_001903	CTNNA1	Salzman2013
hsa	chr5:138221900-138223331	+	hsa_circ_0074166	1431	234	diencephalon, frontal_cortex, occipital_lobe, parietal_lobe, Sknshra	4, 43, 24, 7, 3	NA	ANNOTATED, CDS, coding, INTERNAL, OVCODE, OVEXON	NM_001903	CTNNA1	Rybak2015, Salzman2013
hsa	chr5:138221900-138240130	+	hsa_circ_0128100	18230	327	diencephalon, frontal_cortex, occipital_lobe, parietal_lobe, temporal_lobe	5, 40, 9, 6, 23	NA	ANNOTATED, CDS, coding, INTERNAL, OVCODE, OVEXON	NM_001903	CTNNA1	Rybak2015
hsa	chr5:138221900-138253587	+	hsa_circ_0074167	31687	484	frontal_cortex, occipital_lobe, temporal_lobe, Bj	16, 15, 4, NA	NA	ANNOTATED, CDS, coding, INTERNAL, OVCODE, OVEXON	NM_001903	CTNNA1	Rybak2015, Salzman2013
hsa	chr5:138221900-138261096	+	hsa_circ_0074168	39196	837	cerebellum, frontal_cortex, occipital_lobe, Ag04450, Nhek	2, 15, 11, NA, 4	NA	ANNOTATED, CDS, coding, INTERNAL, OVCODE, OVEXON	NM_001903	CTNNA1	Rybak2015, Salzman2013
hsa	chr5:138223178-138260399	+	hsa_circ_0074169	37221	604	H1hesc	NA	NA	ANNOTATED, CDS, coding, INTERNAL, OVCODE, OVEXON	NM_001903	CTNNA1	Salzman2013
hsa	chr5:138240037-138261096	+	hsa_circ_0074170	21059	603	Nhek	NA	NA	ANNOTATED, CDS, coding, INTERNAL, OVCODE, OVEXON	NM_001903	CTNNA1	Salzman2013
hsa	chr5:138253430-138253587	+	hsa_circ_0128101	157	157	occipital_lobe	2	NA	ANNOTATED, CDS, coding, INTERNAL, OVCODE, OVEXON	NM_001903	CTNNA1	Rybak2015
hsa	chr5:138253430-138261096	+	hsa_circ_0074171	7666	510	Nhek	NA	NA	ANNOTATED, CDS, coding, INTERNAL, OVCODE, OVEXON	NM_001903	CTNNA1	Salzman2013
hsa	chr5:138253430-138268401	+	hsa_circ_0074172	14971	1044	A549	NA	NA	ANNOTATED, CDS, coding, INTERNAL, OVCODE, OVERLAPTX, OVEXON	NM_001903	CTNNA1	Salzman2013
lcm	JH127522:746247-753394	-	lcm_circ_0000616	7147	230	muscle	7	None	ALT_ACCEPTOR, ALT_DONOR, CDS, coding, INTERNAL, OVCODE, OVEXON	ENSLACT00000014464	CTNNA1	Nitsche2013
mmu	chr18:35312254-35314194	+	mmu_circ_0000860	1940	303	mm_ES, mm_head, P19_exp1_D4, P19_exp2_D4	1, NA, 3, 2	None	ANNOTATED, CDS, coding, INTERNAL, OVCODE, OVEXON, UTR5	NM_009818	Ctnna1	Memczak2013, Rybak2015
mmu	chr18:35381718-35383229	+	mmu_circ_0007270	1511	234	cerebellum	2	NA	ANNOTATED, CDS, coding, INTERNAL, OVCODE, OVEXON	ENSMUST00000042345	Ctnna1	Rybak2015
